# Supplementary material for: Structural and functional-annotation of an equine whole genome oligoarray
Source: BMC Bioinformatics. 2009 Oct 8;10(Suppl 11):S8. doi: 10.1186/1471-2105-10-S11-S8 (PMC3226197; doi:10.1186/1471-2105-10-S11-S8)
Supplement: Additional file 1 — ArrayIDer Output. To facilitate linking array data to information in multiple public databases, ArrayIDer retrieves structural annotations for array elements and provides corresponding identifiers used in public databases (including UniProtKB, Ensembl, RefSeq, IPI and UniGene). The identifiers are: probe name, horse gene ID, the public accession number, the Unigene ID, any gene symbols it has, the Entrez Gene ID, its RefSeq accession number, and its UniprotKB ID. This is only an example, and the rest of the equine array data from ArrayIDer will be made publicly available via AgBase. [file 1471-2105-10-S11-S8-S1.xls]

## Sheet: Sheet1
Probe (oligo) name	Horse Gene ID(s)	Public Accession	UNIGENE ID	GENE SYMBOL	Entrez Gene ID	REFSEQ ACC	PROT GI	UniProt
gnl|UG|Eca#S36656366	GENE:13344	DQ266434	Eca.12465	TLR3	100009703	NP_001075267	126352534	A0ENH3
gnl|UG|Eca#S36656371	GENE:19755	DQ988038	Eca.2805	BMAL1	100034115	NP_001075390	126352624	A0MLS5
gnl|UG|Eca#S36656363	GENE:10039	EF035169	Eca.472	LOC100034169	100034169	NP_001075411	126352336	A0MSX9
gnl|UG|Eca#S37371007	GENE:22746	NM_001081771						A1XC20
gnl|UG|Eca#S36656342	GENE:11321	DQ873682	Eca.3369	PSIP1	100034217	NP_001075982	111610068	A1YAF7
gnl|UG|Eca#S38688480	GENE:10467	NM_001091537						A2BDI8
gnl|UG|Eca#S36660255	GENE:5876	AB248868	Eca.13383	HKII	100009677	NP_001075245	126352418	A2PYL6
gnl|UG|Eca#S36661900	GENE:16057-GENE:20592-GENE:560-GENE:7946-GENE:8764	AB292108	Eca.13413	EEF1A1	100009682	NP_001075250	126352304	A2Q0Z0
gnl|UG|Eca#S36661898	GENE:13891	AB292110	Eca.12898	LUM	100009681	NP_001075249	29126061	A2Q0Z2
gnl|UG|Eca#S36661937	GENE:16608	AB292249	Eca.3992	FMOD	100009678	NP_001075246	29126059	A2Q126
gnl|UG|Eca#S36661936	GENE:3518	AB292250	Eca.13135	EEF1G	100009686	NP_001075254	126352468	A2Q127
gnl|UG|Eca#S37583216	GENE:15317	NM_001083597						A2SZB8
gnl|UG|Eca#S36661146	GENE:12878	DQ385611	Eca.13384	HPGD	100009687	NP_001075255	126352600	A2T0Y1
gnl|UG|Eca#S37371176	GENE:1575	DQ418451	Eca.13374	HSD17B1	100036556	NP_001077067	134152727	A3QRK1
gnl|UG|Eca#S36637037	GENE:11139	CX594487	Eca.5557	SPLA2	100037401	NP_001093583	153792451	A3RLX2
gnl|UG|Eca#S38479400	GENE:3543	AB302133	Eca.15897	NXF1	100049009	NP_001091076	148231019	A4UZ09
gnl|UG|Eca#S38479399	GENE:19043	AB302194	Eca.15896	FEZ1	100049011	NP_001091077	147905578	A4UZ22
gnl|UG|Eca#S38479398	GENE:19834	AB302195	Eca.4113	LOC100057578	100057578	NP_001092913	150456439	A4UZ23
gnl|UG|Eca#S38479397	GENE:3736	AB302196	Eca.15895	MRGPRF	100049010	NP_001087238	148223141	A4UZ24
gnl|UG|Eca#S38751635	GENE:21944	DQ629590	Eca.15899	CCR5	100048935	NP_001085003	148234591	A4ZZ54
gnl|UG|Eca#S38434454	GENE:16760	DQ497159	Eca.15894	RNASEL	100048950	NP_001083055	148225905	A5H024
gnl|UG|Eca#S38751233	GENE:21705	EF564280	Eca.3606	BSG	100049616	NP_001092265	149192839	A5JST8
gnl|UG|Eca#S38754582	GENE:1797	EF397504	Eca.14679	LOC100053881	100053881	NP_001092912	150456453	A5YBL9
gnl|UG|Eca#S38754581	GENE:1802	EF397505	Eca.15907	CA12	100054028	NP_001093230	153792661	A5YBM0
gnl|UG|Eca#S38754580	GENE:1795	EF397506	Eca.15906	SNX22	100066854	NP_001093648	154146195	A5YBM1
gnl|UG|Eca#S38754577	GENE:1796	EF397509	Eca.5684	SNX1	100066873		148529822	A5YBM3
gnl|UG|Eca#S38754576	GENE:1801	EF397510	Eca.15905	USP3	100067159	NP_001093229	153792416	A5YBM4
gnl|UG|Eca#S36638483	GENE:1806	CX595933	Eca.6287	RPS27L	100067253		148529836	A5YBN0
gnl|UG|Eca#S39162052	GENE:19450	AB331246	Eca.16086	POLD3	100051966	NP_001093884	154350218	A6P7L4
gnl|UG|Eca#S38981947	GENE:13404	EF379126	Eca.16085				145839441	A6YB85
gnl|UG|Eca#S39522859	GENE:2559	EF627477	Eca.16089	TP53	100062044		151192590	A6YLR3
gnl|UG|Eca#S39549086	GENE:8290	NM_001100179						A7LBQ6
gnl|UG|Eca#S39549089	GENE:4656	EU014892	Eca.15918	CYP3A89	100067064	NP_001095121	155969712	A7LGW7
gnl|UG|Eca#S39549088	GENE:4003	EU014893	Eca.16071	CYP2C92	100061440	NP_001095122	155969716	A7LGW8
NM_001082498.2	GENE:13957	NM_001082498						A7LHD8
gnl|UG|Eca#S39665931	GENE:1398	EU031642	Eca.1907	PECAM1	100064309	NP_001095125	155969723	A7LKP4
NM_001105161.1	GENE:19906	NM_001105161						A7WPA7
NM_001105316.1	GENE:15683	NM_001105316						A7WPA7
NM_001109680.1	GENE:10287	NM_001109680						A8C9U0
NM_001109681.1	GENE:20905	NM_001109681						A8C9U1
NM_001105534.1	GENE:11173	NM_001105534						A8CWP2
gnl|UG|Eca#S36640214	GENE:35	CX597664	Eca.6373	MIA	100064799	NP_001116128	169790997	A9XTR2
gnl|UG|Eca#S36656614	GENE:9695	X69393	Eca.12635	IL2	100034204	NP_001078902	506621	B1AB81
gnl|UG|Eca#S36657276	GENE:16670	U38200	Eca.13090	IL10	100034187	NP_001075959	167765058	B1AB84
gnl|UG|Eca#S36656633	GENE:2082	AJ251189	Eca.580	CCL2	100034136	NP_001075400	167765463	B1AB87
