# Supplementary material for: Structural and functional-annotation of an equine whole genome oligoarray
Source: BMC Bioinformatics. 2009 Oct 8;10(Suppl 11):S8. doi: 10.1186/1471-2105-10-S11-S8 (PMC3226197; doi:10.1186/1471-2105-10-S11-S8)
Supplement: Additional file 2 — List of the fifty manual curated genes and respective GO annotations. This excel file is a list of the genes that were manually curated. File includes probe ID, database, accession number, and name of gene. The file also includes the 529 annotations that correlate to the fifty genes. [file 1471-2105-10-S11-S8-S2.xls]

## Sheet: Sheet1
Probe (oligo) name	DB	DB_Object_ID	DB_Object_Symbol	Qualifier	GO ID	GO name	DB:Reference(|DB:Reference)	Evidence	With (or) From	Aspect	DB_Object_Name	DB_Object_Synonym(|Synonym)	DB_Object_Type	taxon	Date	Assigned_by
gnl|UG|Eca#S36656342	UniProtKB	A1YAF7	PSIP1		GO:0019047	provirus integration	UniProtKB:A1YAF7	ISO	UniProtKB:O75475	P	PC4 and SFRS1 interacting protein 1	PSIP2|p52|LEDGF|p75	protein	taxon:9796	20090110	LB
gnl|UG|Eca#S36661936	UniProtKB	A1YAF7	PSIP1		GO:0019059	initiation of viral infection	UniProtKB:A1YAF7	ISO	UniProtKB:O75475	P	PC4 and SFRS1 interacting protein 1	PSIP2|p52|LEDGF|p76	protein	taxon:9797	20090110	LB
gnl|UG|Eca#S36661146	UniProtKB	A1YAF7	PSIP1		GO:0005829	cytosol	UniProtKB:A1YAF7	ISO	UniProtKB:O75475	C	PC4 and SFRS1 interacting protein 1	PSIP2|p52|LEDGF|p77	protein	taxon:9798	20090110	LB
gnl|UG|Eca#S36637037	UniProtKB	A2Q127	EEF1G		GO:0006414	translational elongation	UniProtKB:A2Q127	ISO	UniProtKB:P26641	P	eukaryotic translation elongation factor 1 gamma	EF1G	protein	taxon:9796	20090110	LB
gnl|UG|Eca#S38479399	UniProtKB	A2Q127	EEF1G		GO:0005515	protein binding	UniProtKB:A2Q127	ISO	UniProtKB:P26641	F	eukaryotic translation elongation factor 1 gamma	EF1G	protein	taxon:9796	20090110	LB
gnl|UG|Eca#S38754581	UniProtKB	A2Q127	EEF1G		GO:0003746	translation elongation factor activity	UniProtKB:A2Q127	ISO	UniProtKB:P26641	F	eukaryotic translation elongation factor 1 gamma	EF1G	protein	taxon:9796	20090110	LB
gnl|UG|Eca#S38754577	UniProtKB	A2Q127	EEF1G		GO:0005829	cytosol	UniProtKB:A2Q127	ISO	UniProtKB:P26641	C	eukaryotic translation elongation factor 1 gamma	EF1G	protein	taxon:9796	20090110	LB
gnl|UG|Eca#S36638483	UniProtKB	A2Q127	EEF1G		GO:0005622	intracellular	UniProtKB:A2Q127	ISO	UniProtKB:P26641	C	eukaryotic translation elongation factor 1 gamma	EF1G	protein	taxon:9796	20090110	LB
gnl|UG|Eca#S39162052	UniProtKB	A2T0Y1	PGDH1		GO:0016404	15-hydroxyprostaglandin dehydrogenase (NAD+) activity	UniProtKB:A2T0Y1	ISO	UniProtKB:O08699	F	15-hydroxyprostaglandin dehydrogenase		protein	taxon:9796	20090110	LB
gnl|UG|Eca#S39665931	UniProtKB	A3RLX2	sPLA2		GO:0034374	low-density lipoprotein particle remodeling	UniProtKB:A3RLX2	ISO	UniProtKB:P14555	P	Secretory phospholipase A2		protein	taxon:9796	20090110	LB
gnl|UG|Eca#S36657248	UniProtKB	A3RLX2	sPLA2		GO:0046473	phosphatidic acid metabolic process	UniProtKB:A3RLX2	ISO	UniProtKB:P14555	P	Secretory phospholipase A2		protein	taxon:9796	20090110	LB
gnl|UG|Eca#S36657148	UniProtKB	A3RLX2	sPLA2		GO:0050729	positive regulation of inflammatory response	UniProtKB:A3RLX2	ISO	UniProtKB:P14555	P	Secretory phospholipase A2		protein	taxon:9796	20090110	LB
gnl|UG|Eca#S37443909	UniProtKB	A3RLX2	sPLA2		GO:0010744	positive regulation of foam cell differentiation	UniProtKB:A3RLX2	ISO	UniProtKB:P14555	P	Secretory phospholipase A2		protein	taxon:9796	20090110	LB
gnl|UG|Eca#S36657142	UniProtKB	A3RLX2	sPLA2		GO:0050830	defense response to Gram-positive bacterium	UniProtKB:A3RLX2	ISO	UniProtKB:P14555	P	Secretory phospholipase A2		protein	taxon:9796	20090110	LB
gnl|UG|Eca#S36657221	UniProtKB	A3RLX2	sPLA2		GO:0006644	phospholipid metabolic process	UniProtKB:A3RLX2	ISO	UniProtKB:P14555	P	Secretory phospholipase A2		protein	taxon:9796	20090110	LB
gnl|UG|Eca#S36655230	UniProtKB	A3RLX2	sPLA2		GO:0047498	calcium-dependent phospholipase A2 activity	UniProtKB:A3RLX2	ISO	UniProtKB:P14555	F	Secretory phospholipase A2		protein	taxon:9796	20090110	LB
gnl|UG|Eca#S36656776	UniProtKB	A3RLX2	sPLA2		GO:0004623	phospholipase A2 activity	UniProtKB:A3RLX2	ISO	UniProtKB:P14555	F	Secretory phospholipase A2		protein	taxon:9796	20090110	LB
gnl|UG|Eca#S36656609	UniProtKB	A3RLX2	sPLA2		GO:0005543	phospholipid binding	UniProtKB:A3RLX2	ISO	UniProtKB:P14555	F	Secretory phospholipase A2		protein	taxon:9796	20090110	LB
gnl|UG|Eca#S36657162	UniProtKB	A3RLX2	sPLA2		GO:0005783	endoplasmic reticulum	UniProtKB:A3RLX2	ISO	UniProtKB:P14555	C	Secretory phospholipase A2		protein	taxon:9796	20090110	LB
gnl|UG|Eca#S36633997	UniProtKB	A3RLX2	sPLA2		GO:0005576	extracellular region	UniProtKB:A3RLX2	ISO	UniProtKB:P14555	C	Secretory phospholipase A2		protein	taxon:9796	20090110	LB
gnl|UG|Eca#S36656388	UniProtKB	A3RLX2	sPLA2		GO:0005615	extracellular space	UniProtKB:A3RLX2	ISO	UniProtKB:P14555	C	Secretory phospholipase A2		protein	taxon:9796	20090110	LB
gnl|UG|Eca#S36656426	UniProtKB	A4UZ22	FEZ1		GO:0007399	nervous system development	UniProtKB:A4UZ22	ISO	UniProtKB:Q99689	P	fasciculation and elongation protein zeta 1 (zygin I)		protein	taxon:9796	20090110	LB
gnl|UG|Eca#S36656421	UniProtKB	A4UZ22	FEZ1		GO:0007155	cell adhesion	UniProtKB:A4UZ22	ISO	UniProtKB:Q99689	P	fasciculation and elongation protein zeta 1 (zygin I)		protein	taxon:9796	20090110	LB
gnl|UG|Eca#S36656501	UniProtKB	A4UZ22	FEZ1		GO:0007411	axon guidance	UniProtKB:A4UZ22	ISO	UniProtKB:Q99689	P	fasciculation and elongation protein zeta 1 (zygin I)		protein	taxon:9796	20090110	LB
gnl|UG|Eca#S36657217	UniProtKB	A4UZ22	FEZ1		GO:0005515	protein binding	UniProtKB:A4UZ22	ISO	UniProtKB:Q99689	F	fasciculation and elongation protein zeta 1 (zygin I)		protein	taxon:9796	20090110	LB
gnl|UG|Eca#S36656391	UniProtKB	A4UZ22	FEZ1		GO:0007411	axon guidance	UniProtKB:A4UZ22	ISO	UniProtKB:P97577	P	fasciculation and elongation protein zeta 1 (zygin I)		protein	taxon:9796	20090110	LB
gnl|UG|Eca#S36656436	UniProtKB	A4UZ22	FEZ1		GO:0005080	rotein kinase C binding	UniProtKB:A4UZ22	ISO	UniProtKB:P97577	F	fasciculation and elongation protein zeta 1 (zygin I)		protein	taxon:9796	20090110	LB
gnl|UG|Eca#S36656439	UniProtKB	A4UZ22	FEZ1		GO:0047485	protein N-terminus binding	UniProtKB:A4UZ22	ISO	UniProtKB:P97577	F	fasciculation and elongation protein zeta 1 (zygin I)		protein	taxon:9796	20090110	LB
gnl|UG|Eca#S36645514	UniProtKB	A4UZ22	FEZ1		GO:0005886	plasma membrane	UniProtKB:A4UZ22	ISO	UniProtKB:P97577	C	fasciculation and elongation protein zeta 1 (zygin I)		protein	taxon:9796	20090110	LB
NM_001081912.1	UniProtKB	A5YBM0	CA12		GO:0004089	carbonate dehydratase activity	UniProtKB:A5YBM0	ISO	UniProtKB:O43570	F	carbonic anhydrase XII	HsT18816	protein	taxon:9796	20090110	LB
gnl|UG|Eca#S36657039	UniProtKB	A5YBM0	CA12		GO:0008270	zinc ion binding	UniProtKB:A5YBM0	ISO	UniProtKB:O43570	F	carbonic anhydrase XII	HsT18816	protein	taxon:9796	20090110	LB
gnl|UG|Eca#S36656738	UniProtKB	A5YBM0	CA12		GO:0005737	cytoplasm	UniProtKB:A5YBM0	ISO	UniProtKB:O43570	C	carbonic anhydrase XII	HsT18816	protein	taxon:9796	20090110	LB
gnl|UG|Eca#S36656752	UniProtKB	A5YBM0	CA12		GO:0005886	plasma membrane	UniProtKB:A5YBM0	ISO	UniProtKB:O43570	C	carbonic anhydrase XII	HsT18816	protein	taxon:9796	20090110	LB
gnl|UG|Eca#S36656801	UniProtKB	A5YBM0	CA12		GO:0016021	integral to membrane	UniProtKB:A5YBM0	ISO	UniProtKB:O43570	C	carbonic anhydrase XII	HsT18816	protein	taxon:9796	20090110	LB
gnl|UG|Eca#S36656647	UniProtKB	A5YBM3	SNX1		GO:0006897	endocytosis	UniProtKB:A5YBM3	ISO	UniProtKB:Q13596	P	sorting nexin 1	SNX1A|MGC8664|HsT17379|Vps5	protein	taxon:9796	20090110	LB
gnl|UG|Eca#S36656968	UniProtKB	A5YBM3	SNX1		GO:0005515	protein binding	UniProtKB:A5YBM3	ISO	UniProtKB:Q13596	F	sorting nexin 1	SNX1A|MGC8664|HsT17379|Vps5	protein	taxon:9796	20090110	LB
gnl|UG|Eca#S36656992	UniProtKB	A5YBM3	SNX1		GO:0005737	cytoplasm	UniProtKB:A5YBM3	ISO	UniProtKB:Q13596	C	sorting nexin 1	SNX1A|MGC8664|HsT17379|Vps5	protein	taxon:9796	20090110	LB
gnl|UG|Eca#S36657022	UniProtKB	A5YBN0	RPS27L		GO:0031571	G1 DNA damage checkpoint	UniProtKB:A5YBN0	ISO	UniProtKB:Q71UM5	P	ribosomal protein S27-like		protein	taxon:9796	20090110	LB
gnl|UG|Eca#S36657065	UniProtKB	A5YBN0	RPS27L		GO:0006974	response to DNA damage stimulus	UniProtKB:A5YBN0	ISO	UniProtKB:Q71UM5	P	ribosomal protein S27-like		protein	taxon:9796	20090110	LB
gnl|UG|Eca#S36657066	UniProtKB	A5YBN0	RPS27L		GO:0042771	DNA damage response, signal transduction by p53 class mediator resulting in induction of apoptosis	UniProtKB:A5YBN0	ISO	UniProtKB:Q71UM5	P	ribosomal protein S27-like		protein	taxon:9796	20090110	LB
gnl|UG|Eca#S36656994	UniProtKB	A5YBN0	RPS27L		GO:0006412	translation	UniProtKB:A5YBN0	ISO	UniProtKB:Q71UM5	P	ribosomal protein S27-like		protein	taxon:9796	20090110	LB
gnl|UG|Eca#S36657030	UniProtKB	A5YBN0	RPS27L		GO:0045768	positive regulation of anti-apoptosis	UniProtKB:A5YBN0	ISO	UniProtKB:Q71UM5	P	ribosomal protein S27-like		protein	taxon:9796	20090110	LB
gnl|UG|Eca#S36657123	UniProtKB	A5YBN0	RPS27L		GO:0006281	DNA repair	UniProtKB:A5YBN0	ISO	UniProtKB:Q71UM5	P	ribosomal protein S27-like		protein	taxon:9796	20090110	LB
gnl|UG|Eca#S36656995	UniProtKB	A5YBN0	RPS27L		GO:0008656	caspase activator activity	UniProtKB:A5YBN0	ISO	UniProtKB:Q71UM5	F	ribosomal protein S27-like		protein	taxon:9796	20090110	LB
gnl|UG|Eca#S36657113	UniProtKB	A5YBN0	RPS27L		GO:0008494	translation activator activity	UniProtKB:A5YBN0	ISO	UniProtKB:Q71UM5	F	ribosomal protein S27-like		protein	taxon:9796	20090110	LB
gnl|UG|Eca#S36657140	UniProtKB	A5YBN0	RPS27L		GO:0005634	nucleus	UniProtKB:A5YBN0	ISO	UniProtKB:Q71UM5	C	ribosomal protein S27-like		protein	taxon:9796	20090110	LB
gnl|UG|Eca#S36656526	UniProtKB	A5YBN0	RPS27L		GO:0003735	structural constituent of ribosome	UniProtKB:A5YBN0	ISO	UniProtKB:Q71TY3	F	ribosomal protein S27-like		protein	taxon:9796	20090110	LB
gnl|UG|Eca#S36657115	UniProtKB	A5YBN0	RPS27L		GO:0022627	cytosolic small ribosomal subunit	UniProtKB:A5YBN0	ISO	UniProtKB:Q71TY3	C	ribosomal protein S27-like		protein	taxon:9796	20090110	LB
gnl|UG|Eca#S36657179	UniProtKB	A6P7L4	POLD3		GO:0006297	nucleotide-excision repair, DNA gap filling	UniProtKB:A6P7L4	ISO	UniProtKB:Q15054	P	polymerase (DNA-directed), delta 3, accessory subunit		protein	taxon:9796	20090110	LB
gnl|UG|Eca#S36657151	UniProtKB	A6P7L4	POLD3		GO:0006298	mismatch repair	UniProtKB:A6P7L4	ISO	UniProtKB:Q15054	P	polymerase (DNA-directed), delta 3, accessory subunit		protein	taxon:9796	20090110	LB
	UniProtKB	A6P7L4	POLD3		GO:0000731	DNA synthesis during DNA repair	UniProtKB:A6P7L4	ISO	UniProtKB:Q15054	P	polymerase (DNA-directed), delta 3, accessory subunit		protein	taxon:9796	20090110	LB
	UniProtKB	A6P7L4	POLD3		GO:0003887	DNA-directed DNA polymerase activity	UniProtKB:A6P7L4	ISO	UniProtKB:Q15054	F	polymerase (DNA-directed), delta 3, accessory subunit		protein	taxon:9796	20090110	LB
	UniProtKB	A6P7L4	POLD3		GO:0005515	protein binding	UniProtKB:A6P7L4	ISO	UniProtKB:Q15054	F	polymerase (DNA-directed), delta 3, accessory subunit		protein	taxon:9796	20090110	LB
	UniProtKB	A6P7L4	POLD3		GO:0005654	nucleoplasm	UniProtKB:A6P7L4	ISO	UniProtKB:Q15054	C	polymerase (DNA-directed), delta 3, accessory subunit		protein	taxon:9796	20090110	LB
	UniProtKB	A6P7L4	POLD3		GO:0043625	delta DNA polymerase complex	UniProtKB:A6P7L4	ISO	UniProtKB:Q15054	C	polymerase (DNA-directed), delta 3, accessory subunit		protein	taxon:9796	20090110	LB
	UniProtKB	A7LKP4	PECAM1		GO:0008037	cell recognition	UniProtKB:A7LKP4	ISO	UniProtKB:P16284	P	platelet/endothelial cell adhesion molecule	CD31	protein	taxon:9796	20090110	LB
	UniProtKB	A7LKP4	PECAM1		GO:0007165	signal transduction	UniProtKB:A7LKP4	ISO	UniProtKB:P16284	P	platelet/endothelial cell adhesion molecule	CD31	protein	taxon:9796	20090110	LB
	UniProtKB	A7LKP4	PECAM1		GO:0005515	protein binding	UniProtKB:A7LKP4	ISO	UniProtKB:P16284	F	platelet/endothelial cell adhesion molecule	CD31	protein	taxon:9796	20090110	LB
	UniProtKB	A7LKP4	PECAM1		GO:0005886	plasma membrane	UniProtKB:A7LKP4	ISO	UniProtKB:P16284	C	platelet/endothelial cell adhesion molecule	CD31	protein	taxon:9796	20090110	LB
	UniProtKB	A7LKP4	PECAM1		GO:0031092	platelet alpha granule membrane	UniProtKB:A7LKP4	ISO	UniProtKB:P16284	C	platelet/endothelial cell adhesion molecule	CD31	protein	taxon:9796	20090110	LB
	UniProtKB	A7LKP4	PECAM1		GO:0005615	extracellular space	UniProtKB:A7LKP4	ISO	UniProtKB:P16284	C	platelet/endothelial cell adhesion molecule	CD31	protein	taxon:9796	20090110	LB
	UniProtKB	O02699	IL5		GO:0006954	inflammatory response	UniProtKB:O02699	ISO	UniProtKB:P05113	P	interleukin 5 (colony-stimulating factor, eosinophil)	IL-5|EDF|TRF	protein	taxon:9796	20090110	LB
	UniProtKB	O02699	IL5		GO:0005137	interleukin-5 receptor binding	UniProtKB:O02699	ISO	UniProtKB:P05113	F	interleukin 5 (colony-stimulating factor, eosinophil)	IL-5|EDF|TRF	protein	taxon:9796	20090110	LB
	UniProtKB	O02699	IL5		GO:0005615	extracellular space	UniProtKB:O02699	ISO	UniProtKB:P05113	C	interleukin 5 (colony-stimulating factor, eosinophil)	IL-5|EDF|TRF	protein	taxon:9796	20090110	LB
	UniProtKB	O02699	IL5		GO:0050731	positive regulation of peptidyl-tyrosine phosphorylation	UniProtKB:O02699	ISO	UniProtKB:P04401	P	interleukin 5 (colony-stimulating factor, eosinophil)	IL-5|EDF|TRF	protein	taxon:9796	20090110	LB
	UniProtKB	O02699	IL5		GO:0005125	cytokine activity	UniProtKB:O02699	ISO	UniProtKB:P04401	F	interleukin 5 (colony-stimulating factor, eosinophil)	IL-5|EDF|TRF	protein	taxon:9796	20090110	LB
	UniProtKB	O02699	IL5		GO:0005615	extracellular space	UniProtKB:O02699	ISO	UniProtKB:P04401	C	interleukin 5 (colony-stimulating factor, eosinophil)	IL-5|EDF|TRF	protein	taxon:9796	20090110	LB
	UniProtKB	O18821	GNRHR		GO:0007186	G-protein coupled receptor protein signaling pathway	UniProtKB:O18821	ISO	UniProtKB:P30968	P	gonadotropin-releasing hormone receptor	GRHR|LHRHR	protein	taxon:9796	20090110	LB
	UniProtKB	O18821	GNRHR		GO:0007275	multicellular organismal development	UniProtKB:O18821	ISO	UniProtKB:P30968	P	gonadotropin-releasing hormone receptor	GRHR|LHRHR	protein	taxon:9796	20090110	LB
	UniProtKB	O18821	GNRHR		GO:0004968	gonadotropin-releasing hormone receptor activity	UniProtKB:O18821	ISO	UniProtKB:P30968	F	gonadotropin-releasing hormone receptor	GRHR|LHRHR	protein	taxon:9796	20090110	LB
	UniProtKB	O18821	GNRHR		GO:0005887	integral to plasma membrane	UniProtKB:O18821	ISO	UniProtKB:P30968	C	gonadotropin-releasing hormone receptor	GRHR|LHRHR	protein	taxon:9796	20090110	LB
	UniProtKB	O18821	GNRHR		GO:0016020	membrane	UniProtKB:O18821	ISO	UniProtKB:P30968	C	gonadotropin-releasing hormone receptor	GRHR|LHRHR	protein	taxon:9796	20090110	LB
	UniProtKB	O46515	CYP11A1		GO:0006700	C21-steroid hormone biosynthetic process	UniProtKB:O46515	ISO	UniProtKB:P05108	P	cytochrome P450, family 11, subfamily A, polypeptide 1	CYP11A|P450SCC	protein	taxon:9796	20090110	LB
	UniProtKB	O46515	CYP11A1		GO:0008203	cholesterol metabolic process	UniProtKB:O46515	ISO	UniProtKB:P05108	P	cytochrome P450, family 11, subfamily A, polypeptide 1	CYP11A|P450SCC	protein	taxon:9796	20090110	LB
	UniProtKB	O46515	CYP11A1		GO:0006694	steroid biosynthetic process	UniProtKB:O46515	ISO	UniProtKB:P05108	P	cytochrome P450, family 11, subfamily A, polypeptide 1	CYP11A|P450SCC	protein	taxon:9796	20090110	LB
	UniProtKB	O46515	CYP11A1		GO:0008386	cholesterol monooxygenase (side-chain-cleaving) activity	UniProtKB:O46515	ISO	UniProtKB:P05108	F	cytochrome P450, family 11, subfamily A, polypeptide 1	CYP11A|P450SCC	protein	taxon:9796	20090110	LB
	UniProtKB	O46515	CYP11A1		GO:0006700	C21-steroid hormone biosynthetic process	UniProtKB:O46515	ISO	UniProtKB:Q9QZ82	P	cytochrome P450, family 11, subfamily A, polypeptide 1	CYP11A|P450SCC	protein	taxon:9796	20090110	LB
	UniProtKB	O46515	CYP11A1		GO:0008386	cholesterol monooxygenase (side-chain-cleaving) activity	UniProtKB:O46515	ISO	UniProtKB:Q9QZ82	F	cytochrome P450, family 11, subfamily A, polypeptide 1	CYP11A|P450SCC	protein	taxon:9796	20090110	LB
	UniProtKB	O46515	CYP11A1		GO:0005739	mitochondrion	UniProtKB:O46515	ISO	UniProtKB:Q9QZ82	C	cytochrome P450, family 11, subfamily A, polypeptide 1	CYP11A|P450SCC	protein	taxon:9796	20090110	LB
	UniProtKB	O46689	STAR		GO:0006694	steroid biosynthetic process	UniProtKB:O46689	ISO	UniProtKB:P49675	P	steroidogenic acute regulatory protein	StAR|STARD1	protein	taxon:9796	20090110	LB
	UniProtKB	O46689	STAR		GO:0005758	mitochondrial intermembrane space	UniProtKB:O46689	ISO	UniProtKB:P49675	C	steroidogenic acute regulatory protein	StAR|STARD1	protein	taxon:9796	20090110	LB
	UniProtKB	O46689	STAR		GO:0044255	cellular lipid metabolic process	UniProtKB:O46689	ISO	UniProtKB:P51557	P	steroidogenic acute regulatory protein	StAR|STARD1	protein	taxon:9796	20090110	LB
	UniProtKB	O46689	STAR		GO:0050810	regulation of steroid biosynthetic process	UniProtKB:O46689	ISO	UniProtKB:P51557	P	steroidogenic acute regulatory protein	StAR|STARD1	protein	taxon:9796	20090110	LB
	UniProtKB	O46689	STAR		GO:0008211	glucocorticoid metabolic process	UniProtKB:O46689	ISO	UniProtKB:P51557	P	steroidogenic acute regulatory protein	StAR|STARD1	protein	taxon:9796	20090110	LB
	UniProtKB	O46689	STAR		GO:0015485	cholesterol binding	UniProtKB:O46689	ISO	UniProtKB:P51557	F	steroidogenic acute regulatory protein	StAR|STARD1	protein	taxon:9796	20090110	LB
	UniProtKB	O46689	STAR		GO:0005739	mitochondrion	UniProtKB:O46689	ISO	UniProtKB:P51557	C	steroidogenic acute regulatory protein	StAR|STARD1	protein	taxon:9796	20090110	LB
	UniProtKB	O62650	FST		GO:0046882	negative regulation of follicle-stimulating hormone secretion	UniProtKB:O62650	ISO	UniProtKB:P19883	P	follistatin	FS	protein	taxon:9796	20090110	LB
	UniProtKB	O62650	FST		GO:0051798	positive regulation of hair follicle development	UniProtKB:O62650	ISO	UniProtKB:P19883	P	follistatin	FS	protein	taxon:9796	20090110	LB
	UniProtKB	O62650	FST		GO:0007275	multicellular organismal development	UniProtKB:O62650	ISO	UniProtKB:P19883	P	follistatin	FS	protein	taxon:9796	20090110	LB
	UniProtKB	O62650	FST		GO:0000122	negative regulation of transcription from RNA polymerase II promoter	UniProtKB:O62650	ISO	UniProtKB:P19883	P	follistatin	FS	protein	taxon:9796	20090110	LB
	UniProtKB	O62650	FST		GO:0004871	signal transducer activity	UniProtKB:O62650	ISO	UniProtKB:P19883	F	follistatin	FS	protein	taxon:9796	20090110	LB
	UniProtKB	O62650	FST		GO:0005515	protein binding	UniProtKB:O62650	ISO	UniProtKB:P19883	F	follistatin	FS	protein	taxon:9796	20090110	LB
	UniProtKB	O62650	FST		GO:0005576	extracellular region	UniProtKB:O62650	ISO	UniProtKB:P19883	P	follistatin	FS	protein	taxon:9796	20090110	LB
	UniProtKB	O62650	FST		GO:0007276	gamete generation	UniProtKB:O62650	ISO	UniProtKB:P47931	P	follistatin	FS	protein	taxon:9796	20090110	LB
	UniProtKB	O62650	FST		GO:0008585	female gonad development	UniProtKB:O62650	ISO	UniProtKB:P47931	P	follistatin	FS	protein	taxon:9796	20090110	LB
	UniProtKB	O62650	FST		GO:0007389	pattern specification process	UniProtKB:O62650	ISO	UniProtKB:P47931	P	follistatin	FS	protein	taxon:9796	20090110	LB
	UniProtKB	O62650	FST		GO:0030509	BMP signaling pathway	UniProtKB:O62650	ISO	UniProtKB:P47931	P	follistatin	FS	protein	taxon:9796	20090110	LB
	UniProtKB	O62650	FST		GO:0042475	odontogenesis of dentine-containing tooth	UniProtKB:O62650	ISO	UniProtKB:P47931	P	follistatin	FS	protein	taxon:9796	20090110	LB
	UniProtKB	O62650	FST		GO:0043616	keratinocyte proliferation	UniProtKB:O62650	ISO	UniProtKB:P47931	P	follistatin	FS	protein	taxon:9796	20090110	LB
	UniProtKB	O62650	FST		GO:0045596	negative regulation of cell differentiation	UniProtKB:O62650	ISO	UniProtKB:P47931	P	follistatin	FS	protein	taxon:9796	20090110	LB
	UniProtKB	O62650	FST		GO:0031069	hair follicle morphogenesis	UniProtKB:O62650	ISO	UniProtKB:P47931	P	follistatin	FS	protein	taxon:9796	20090110	LB
	UniProtKB	O77691	S100A6		GO:0048146	positive regulation of fibroblast proliferation	UniProtKB:O77691	ISO	UniProtKB:P06703	P	S100 calcium binding protein A6	CACY|2A9|PRA|CABP	protein	taxon:9796	20090110	LB
	UniProtKB	O77691	S100A6		GO:0007409	axonogenesis	UniProtKB:O77691	ISO	UniProtKB:P06703	P	S100 calcium binding protein A6	CACY|2A9|PRA|CABP	protein	taxon:9796	20090110	LB
	UniProtKB	O77691	S100A6		GO:0007165	signal transduction	UniProtKB:O77691	ISO	UniProtKB:P06703	P	S100 calcium binding protein A6	CACY|2A9|PRA|CABP	protein	taxon:9796	20090110	LB
	UniProtKB	O77691	S100A6		GO:0005515	protein binding	UniProtKB:O77691	ISO	UniProtKB:P06703	F	S100 calcium binding protein A6	CACY|2A9|PRA|CABP	protein	taxon:9796	20090110	LB
	UniProtKB	O77691	S100A6		GO:0042803	protein homodimerization activity	UniProtKB:O77691	ISO	UniProtKB:P06703	F	S100 calcium binding protein A6	CACY|2A9|PRA|CABP	protein	taxon:9796	20090110	LB
	UniProtKB	O77691	S100A6		GO:0048306	calcium-dependent protein binding	UniProtKB:O77691	ISO	UniProtKB:P06703	F	S100 calcium binding protein A6	CACY|2A9|PRA|CABP	protein	taxon:9796	20090110	LB
	UniProtKB	O77691	S100A6		GO:0005509	calcium ion binding	UniProtKB:O77691	ISO	UniProtKB:P06703	F	S100 calcium binding protein A6	CACY|2A9|PRA|CABP	protein	taxon:9796	20090110	LB
	UniProtKB	O77691	S100A6		GO:0048154	S100 beta binding	UniProtKB:O77691	ISO	UniProtKB:P06703	F	S100 calcium binding protein A6	CACY|2A9|PRA|CABP	protein	taxon:9796	20090110	LB
	UniProtKB	O77691	S100A6		GO:0005634	nucleus	UniProtKB:O77691	ISO	UniProtKB:P06703	C	S100 calcium binding protein A6	CACY|2A9|PRA|CABP	protein	taxon:9796	20090110	LB
	UniProtKB	O77691	S100A6		GO:0001726	ruffle	UniProtKB:O77691	ISO	UniProtKB:P06703	C	S100 calcium binding protein A6	CACY|2A9|PRA|CABP	protein	taxon:9796	20090110	LB
	UniProtKB	O77691	S100A6		GO:0005737	cytoplasm	UniProtKB:O77691	ISO	UniProtKB:P06703	C	S100 calcium binding protein A6	CACY|2A9|PRA|CABP	protein	taxon:9796	20090110	LB
	UniProtKB	O77691	S100A6		GO:0005635	nuclear envelope	UniProtKB:O77691	ISO	UniProtKB:P06703	C	S100 calcium binding protein A6	CACY|2A9|PRA|CABP	protein	taxon:9796	20090110	LB
	UniProtKB	O77691	S100A6		GO:0005515	protein binding	UniProtKB:O77691	ISO	UniProtKB:P14069	F	S100 calcium binding protein A6	CACY|2A9|PRA|CABP	protein	taxon:9796	20090110	LB
	UniProtKB	O77691	S100A6		GO:0005509	calcium ion binding	UniProtKB:O77691	ISO	UniProtKB:P14069	F	S100 calcium binding protein A6	CACY|2A9|PRA|CABP	protein	taxon:9796	20090110	LB
	UniProtKB	O77691	S100A6		GO:0008270	zinc ion binding	UniProtKB:O77691	ISO	UniProtKB:P14069	F	S100 calcium binding protein A6	CACY|2A9|PRA|CABP	protein	taxon:9796	20090110	LB
	UniProtKB	O97950	COL3A1		GO:0030199	collagen fibril organization	UniProtKB:O97950	ISO	UniProtKB:P02461	P	collagen, type III, alpha 1	EDS4A	protein	taxon:9796	20090110	LB
	UniProtKB	O97950	COL3A1		GO:0007507	heart development	UniProtKB:O97950	ISO	UniProtKB:P02461	P	collagen, type III, alpha 1	EDS4A	protein	taxon:9796	20090110	LB
	UniProtKB	O97950	COL3A1		GO:0043588	skin development	UniProtKB:O97950	ISO	UniProtKB:P02461	P	collagen, type III, alpha 1	EDS4A	protein	taxon:9796	20090110	LB
	UniProtKB	O97950	COL3A1		GO:0007229	integrin-mediated signaling pathway	UniProtKB:O97950	ISO	UniProtKB:P02461	P	collagen, type III, alpha 1	EDS4A	protein	taxon:9796	20090110	LB
	UniProtKB	O97950	COL3A1		GO:0007179	transforming growth factor beta receptor signaling pathway	UniProtKB:O97950	ISO	UniProtKB:P02461	P	collagen, type III, alpha 1	EDS4A	protein	taxon:9796	20090110	LB
	UniProtKB	O97950	COL3A1		GO:0030168	platelet activation	UniProtKB:O97950	ISO	UniProtKB:P02461	P	collagen, type III, alpha 1	EDS4A	protein	taxon:9796	20090110	LB
	UniProtKB	O97950	COL3A1		GO:0050777	negative regulation of immune response	UniProtKB:O97950	ISO	UniProtKB:P02461	P	collagen, type III, alpha 1	EDS4A	protein	taxon:9796	20090110	LB
	UniProtKB	O97950	COL3A1		GO:0018149	peptide cross-linking	UniProtKB:O97950	ISO	UniProtKB:P02461	P	collagen, type III, alpha 1	EDS4A	protein	taxon:9796	20090110	LB
	UniProtKB	O97950	COL3A1		GO:0007160	cell-matrix adhesion	UniProtKB:O97950	ISO	UniProtKB:P02461	P	collagen, type III, alpha 1	EDS4A	protein	taxon:9796	20090110	LB
	UniProtKB	O97950	COL3A1		GO:0032964	collagen biosynthetic process	UniProtKB:O97950	ISO	UniProtKB:P02461	P	collagen, type III, alpha 1	EDS4A	protein	taxon:9796	20090110	LB
	UniProtKB	O97950	COL3A1		GO:0043206	fibril organization	UniProtKB:O97950	ISO	UniProtKB:P02461	P	collagen, type III, alpha 1	EDS4A	protein	taxon:9796	20090110	LB
	UniProtKB	O97950	COL3A1		GO:0034097	response to cytokine stimulus	UniProtKB:O97950	ISO	UniProtKB:P02461	P	collagen, type III, alpha 1	EDS4A	protein	taxon:9796	20090110	LB
	UniProtKB	O97950	COL3A1		GO:0042060	wound healing	UniProtKB:O97950	ISO	UniProtKB:P02461	P	collagen, type III, alpha 1	EDS4A	protein	taxon:9796	20090110	LB
	UniProtKB	O97950	COL3A1		GO:0009314	response to radiation	UniProtKB:O97950	ISO	UniProtKB:P02461	P	collagen, type III, alpha 1	EDS4A	protein	taxon:9796	20090110	LB
	UniProtKB	O97950	COL3A1		GO:0048407	platelet-derived growth factor binding	UniProtKB:O97950	ISO	UniProtKB:P02461	F	collagen, type III, alpha 1	EDS4A	protein	taxon:9796	20090110	LB
	UniProtKB	O97950	COL3A1		GO:0005178	integrin binding	UniProtKB:O97950	ISO	UniProtKB:P02461	F	collagen, type III, alpha 1	EDS4A	protein	taxon:9796	20090110	LB
	UniProtKB	O97950	COL3A1		GO:0005515	protein binding	UniProtKB:O97950	ISO	UniProtKB:P02461	F	collagen, type III, alpha 1	EDS4A	protein	taxon:9796	20090110	LB
	UniProtKB	O97950	COL3A1		GO:0005201	extracellular matrix structural constituent	UniProtKB:O97950	ISO	UniProtKB:P02461	F	collagen, type III, alpha 1	EDS4A	protein	taxon:9796	20090110	LB
	UniProtKB	O97950	COL3A1		GO:0005615	extracellular space	UniProtKB:O97950	ISO	UniProtKB:P02461	C	collagen, type III, alpha 1	EDS4A	protein	taxon:9796	20090110	LB
	UniProtKB	O97950	COL3A1		GO:0031012	extracellular matrix	UniProtKB:O97950	ISO	UniProtKB:P02461	C	collagen, type III, alpha 1	EDS4A	protein	taxon:9796	20090110	LB
	UniProtKB	O97950	COL3A1		GO:0001501	skeletal system development	UniProtKB:O97950	ISO	UniProtKB:P13941	P	collagen, type III, alpha 1	EDS4A	protein	taxon:9796	20090110	LB
	UniProtKB	O97950	COL3A1		GO:0005586	collagen type III	UniProtKB:O97950	ISO	UniProtKB:P13941	C	collagen, type III, alpha 1	EDS4A	protein	taxon:9796	20090110	LB
	UniProtKB	P02704			GO:0043085	positive regulation of catalytic activity	UniProtKB:P02704	ISO	UniProtKB:P17084	P	Colipase A		protein	taxon:9796	20090110	LB
	UniProtKB	P02704			GO:0009791	post-embryonic development	UniProtKB:P02704	ISO	UniProtKB:P17084	P	Colipase A		protein	taxon:9796	20090110	LB
	UniProtKB	P02704			GO:0032094	response to food	UniProtKB:P02704	ISO	UniProtKB:P17084	P	Colipase A		protein	taxon:9796	20090110	LB
	UniProtKB	P02704			GO:0005515	protein binding	UniProtKB:P02704	ISO	UniProtKB:P17084	F	Colipase A		protein	taxon:9796	20090110	LB
	UniProtKB	P02704			GO:0008047	enzyme activator activity	UniProtKB:P02704	ISO	UniProtKB:P17084	F	Colipase A		protein	taxon:9796	20090110	LB
	UniProtKB	P29553	TNF		GO:0050901	leukocyte tethering or rolling	UniProtKB:P29553	ISO	UniProtKB:P01375	P	tumor necrosis factor (TNF superfamily, member 2)	TNFA|TNFSF2|DIF|TNF-alpha	protein	taxon:9796	20090110	LB
	UniProtKB	P29553	TNF		GO:0033209	tumor necrosis factor-mediated signaling pathway	UniProtKB:P29553	ISO	UniProtKB:P01375	P	tumor necrosis factor (TNF superfamily, member 2)	TNFA|TNFSF2|DIF|TNF-alpha	protein	taxon:9796	20090110	LB
	UniProtKB	P29553	TNF		GO:0050715	positive regulation of cytokine secretion	UniProtKB:P29553	ISO	UniProtKB:P01375	P	tumor necrosis factor (TNF superfamily, member 2)	TNFA|TNFSF2|DIF|TNF-alpha	protein	taxon:9796	20090110	LB
	UniProtKB	P29553	TNF		GO:0032715	negative regulation of interleukin-6 production	UniProtKB:P29553	ISO	UniProtKB:P01375	P	tumor necrosis factor (TNF superfamily, member 2)	TNFA|TNFSF2|DIF|TNF-alpha	protein	taxon:9796	20090110	LB
	UniProtKB	P29553	TNF		GO:0002740	negative regulation of cytokine secretion during immune response	UniProtKB:P29553	ISO	UniProtKB:P01375	P	tumor necrosis factor (TNF superfamily, member 2)	TNFA|TNFSF2|DIF|TNF-alpha	protein	taxon:9796	20090110	LB
	UniProtKB	P29553	TNF		GO:0048661	positive regulation of smooth muscle cell proliferation	UniProtKB:P29553	ISO	UniProtKB:P01375	P	tumor necrosis factor (TNF superfamily, member 2)	TNFA|TNFSF2|DIF|TNF-alpha	protein	taxon:9796	20090110	LB
	UniProtKB	P29553	TNF		GO:0006927	transformed cell apoptosis	UniProtKB:P29553	ISO	UniProtKB:P01375	P	tumor necrosis factor (TNF superfamily, member 2)	TNFA|TNFSF2|DIF|TNF-alpha	protein	taxon:9796	20090110	LB
	UniProtKB	P29553	TNF		GO:0051091	positive regulation of transcription factor activity	UniProtKB:P29553	ISO	UniProtKB:P01375	P	tumor necrosis factor (TNF superfamily, member 2)	TNFA|TNFSF2|DIF|TNF-alpha	protein	taxon:9796	20090110	LB
	UniProtKB	P29553	TNF		GO:0045941	positive regulation of transcription	UniProtKB:P29553	ISO	UniProtKB:P01375	P	tumor necrosis factor (TNF superfamily, member 2)	TNFA|TNFSF2|DIF|TNF-alpha	protein	taxon:9796	20090110	LB
	UniProtKB	P29553	TNF		GO:0043122	regulation of I-kappaB kinase/NF-kappaB cascade	UniProtKB:P29553	ISO	UniProtKB:P01375	P	tumor necrosis factor (TNF superfamily, member 2)	TNFA|TNFSF2|DIF|TNF-alpha	protein	taxon:9796	20090110	LB
	UniProtKB	P29553	TNF		GO:0006954	inflammatory response	UniProtKB:P29553	ISO	UniProtKB:P01375	P	tumor necrosis factor (TNF superfamily, member 2)	TNFA|TNFSF2|DIF|TNF-alpha	protein	taxon:9796	20090110	LB
	UniProtKB	P29553	TNF		GO:0000187	activation of MAPK activity	UniProtKB:P29553	ISO	UniProtKB:P01375	P	tumor necrosis factor (TNF superfamily, member 2)	TNFA|TNFSF2|DIF|TNF-alpha	protein	taxon:9796	20090110	LB
	UniProtKB	P29553	TNF		GO:0001934	positive regulation of protein amino acid phosphorylation	UniProtKB:P29553	ISO	UniProtKB:P01375	P	tumor necrosis factor (TNF superfamily, member 2)	TNFA|TNFSF2|DIF|TNF-alpha	protein	taxon:9796	20090110	LB
	UniProtKB	P29553	TNF		GO:0006916	anti-apoptosis	UniProtKB:P29553	ISO	UniProtKB:P01375	P	tumor necrosis factor (TNF superfamily, member 2)	TNFA|TNFSF2|DIF|TNF-alpha	protein	taxon:9796	20090110	LB
	UniProtKB	P29553	TNF		GO:0034116	positive regulation of heterotypic cell-cell adhesion	UniProtKB:P29553	ISO	UniProtKB:P01375	P	tumor necrosis factor (TNF superfamily, member 2)	TNFA|TNFSF2|DIF|TNF-alpha	protein	taxon:9796	20090110	LB
	UniProtKB	P29553	TNF		GO:0050796	regulation of insulin secretion	UniProtKB:P29553	ISO	UniProtKB:P01375	P	tumor necrosis factor (TNF superfamily, member 2)	TNFA|TNFSF2|DIF|TNF-alpha	protein	taxon:9796	20090110	LB
	UniProtKB	P29553	TNF		GO:0045429	positive regulation of nitric oxide biosynthetic process	UniProtKB:P29553	ISO	UniProtKB:P01375	P	tumor necrosis factor (TNF superfamily, member 2)	TNFA|TNFSF2|DIF|TNF-alpha	protein	taxon:9796	20090110	LB
	UniProtKB	P29553	TNF		GO:0006917	induction of apoptosis	UniProtKB:P29553	ISO	UniProtKB:P01375	P	tumor necrosis factor (TNF superfamily, member 2)	TNFA|TNFSF2|DIF|TNF-alpha	protein	taxon:9796	20090110	LB
	UniProtKB	P29553	TNF		GO:0032800	receptor biosynthetic process	UniProtKB:P29553	ISO	UniProtKB:P01375	P	tumor necrosis factor (TNF superfamily, member 2)	TNFA|TNFSF2|DIF|TNF-alpha	protein	taxon:9796	20090110	LB
	UniProtKB	P29553	TNF		GO:0043193	positive regulation of gene-specific transcription	UniProtKB:P29553	ISO	UniProtKB:P01375	P	tumor necrosis factor (TNF superfamily, member 2)	TNFA|TNFSF2|DIF|TNF-alpha	protein	taxon:9796	20090110	LB
	UniProtKB	P29553	TNF		GO:0006919	activation of caspase activity	UniProtKB:P29553	ISO	UniProtKB:P01375	P	tumor necrosis factor (TNF superfamily, member 2)	TNFA|TNFSF2|DIF|TNF-alpha	protein	taxon:9796	20090110	LB
	UniProtKB	P29553	TNF		GO:0002439	chronic inflammatory response to antigenic stimulus	UniProtKB:P29553	ISO	UniProtKB:P01375	P	tumor necrosis factor (TNF superfamily, member 2)	TNFA|TNFSF2|DIF|TNF-alpha	protein	taxon:9796	20090110	LB
	UniProtKB	P29553	TNF		GO:0051384	response to glucocorticoid stimulus	UniProtKB:P29553	ISO	UniProtKB:P01375	P	tumor necrosis factor (TNF superfamily, member 2)	TNFA|TNFSF2|DIF|TNF-alpha	protein	taxon:9796	20090110	LB
	UniProtKB	P29553	TNF		GO:0043123	positive regulation of I-kappaB kinase/NF-kappaB cascade	UniProtKB:P29553	ISO	UniProtKB:P01375	P	tumor necrosis factor (TNF superfamily, member 2)	TNFA|TNFSF2|DIF|TNF-alpha	protein	taxon:9796	20090110	LB
	UniProtKB	P29553	TNF		GO:0050995	negative regulation of lipid catabolic process	UniProtKB:P29553	ISO	UniProtKB:P01375	P	tumor necrosis factor (TNF superfamily, member 2)	TNFA|TNFSF2|DIF|TNF-alpha	protein	taxon:9796	20090110	LB
	UniProtKB	P29553	TNF		GO:0030730	sequestering of triglyceride	UniProtKB:P29553	ISO	UniProtKB:P01375	P	tumor necrosis factor (TNF superfamily, member 2)	TNFA|TNFSF2|DIF|TNF-alpha	protein	taxon:9796	20090110	LB
	UniProtKB	P29553	TNF		GO:0043066	negative regulation of apoptosis	UniProtKB:P29553	ISO	UniProtKB:P01375	P	tumor necrosis factor (TNF superfamily, member 2)	TNFA|TNFSF2|DIF|TNF-alpha	protein	taxon:9796	20090110	LB
	UniProtKB	P29553	TNF		GO:0009651	response to salt stress	UniProtKB:P29553	ISO	UniProtKB:P01375	P	tumor necrosis factor (TNF superfamily, member 2)	TNFA|TNFSF2|DIF|TNF-alpha	protein	taxon:9796	20090110	LB
	UniProtKB	P29553	TNF		GO:0051044	positive regulation of membrane protein ectodomain proteolysis	UniProtKB:P29553	ISO	UniProtKB:P01375	P	tumor necrosis factor (TNF superfamily, member 2)	TNFA|TNFSF2|DIF|TNF-alpha	protein	taxon:9796	20090110	LB
	UniProtKB	P29553	TNF		GO:0042346	positive regulation of NF-kappaB import into nucleus	UniProtKB:P29553	ISO	UniProtKB:P01375	P	tumor necrosis factor (TNF superfamily, member 2)	TNFA|TNFSF2|DIF|TNF-alpha	protein	taxon:9796	20090110	LB
	UniProtKB	P29553	TNF		GO:0001819	positive regulation of cytokine production	UniProtKB:P29553	ISO	UniProtKB:P01375	P	tumor necrosis factor (TNF superfamily, member 2)	TNFA|TNFSF2|DIF|TNF-alpha	protein	taxon:9796	20090110	LB
	UniProtKB	P29553	TNF		GO:0009615	response to virus	UniProtKB:P29553	ISO	UniProtKB:P01375	P	tumor necrosis factor (TNF superfamily, member 2)	TNFA|TNFSF2|DIF|TNF-alpha	protein	taxon:9796	20090110	LB
	UniProtKB	P29553	TNF		GO:0045080	positive regulation of chemokine biosynthetic process	UniProtKB:P29553	ISO	UniProtKB:P01375	P	tumor necrosis factor (TNF superfamily, member 2)	TNFA|TNFSF2|DIF|TNF-alpha	protein	taxon:9796	20090110	LB
	UniProtKB	P29553	TNF		GO:0045071	negative regulation of viral genome replication	UniProtKB:P29553	ISO	UniProtKB:P01375	P	tumor necrosis factor (TNF superfamily, member 2)	TNFA|TNFSF2|DIF|TNF-alpha	protein	taxon:9796	20090110	LB
	UniProtKB	P29553	TNF		GO:0032722	positive regulation of chemokine production	UniProtKB:P29553	ISO	UniProtKB:P01375	P	tumor necrosis factor (TNF superfamily, member 2)	TNFA|TNFSF2|DIF|TNF-alpha	protein	taxon:9796	20090110	LB
	UniProtKB	P29553	TNF		GO:0016481	negative regulation of transcription	UniProtKB:P29553	ISO	UniProtKB:P01375	P	tumor necrosis factor (TNF superfamily, member 2)	TNFA|TNFSF2|DIF|TNF-alpha	protein	taxon:9796	20090110	LB
	UniProtKB	P29553	TNF		GO:0000060	protein import into nucleus, translocation	UniProtKB:P29553	ISO	UniProtKB:P01375	P	tumor necrosis factor (TNF superfamily, member 2)	TNFA|TNFSF2|DIF|TNF-alpha	protein	taxon:9796	20090110	LB
	UniProtKB	P29553	TNF		GO:0051092	positive regulation of NF-kappaB transcription factor activity	UniProtKB:P29553	ISO	UniProtKB:P01375	P	tumor necrosis factor (TNF superfamily, member 2)	TNFA|TNFSF2|DIF|TNF-alpha	protein	taxon:9796	20090110	LB
	UniProtKB	P29553	TNF		GO:0005125	cytokine activity	UniProtKB:P29553	ISO	UniProtKB:P01375	F	tumor necrosis factor (TNF superfamily, member 2)	TNFA|TNFSF2|DIF|TNF-alpha	protein	taxon:9796	20090110	LB
	UniProtKB	P29553	TNF		GO:0042802	identical protein binding	UniProtKB:P29553	ISO	UniProtKB:P01375	F	tumor necrosis factor (TNF superfamily, member 2)	TNFA|TNFSF2|DIF|TNF-alpha	protein	taxon:9796	20090110	LB
	UniProtKB	P29553	TNF		GO:0005164	tumor necrosis factor receptor binding	UniProtKB:P29553	ISO	UniProtKB:P01375	F	tumor necrosis factor (TNF superfamily, member 2)	TNFA|TNFSF2|DIF|TNF-alpha	protein	taxon:9796	20090110	LB
	UniProtKB	P29553	TNF		GO:0005515	protein binding	UniProtKB:P29553	ISO	UniProtKB:P01375	F	tumor necrosis factor (TNF superfamily, member 2)	TNFA|TNFSF2|DIF|TNF-alpha	protein	taxon:9796	20090110	LB
	UniProtKB	P29553	TNF		GO:0005615	extracellular space	UniProtKB:P29553	ISO	UniProtKB:P01375	C	tumor necrosis factor (TNF superfamily, member 2)	TNFA|TNFSF2|DIF|TNF-alpha	protein	taxon:9796	20090110	LB
	UniProtKB	P29553	TNF		GO:0009986	cell surface	UniProtKB:P29553	ISO	UniProtKB:P01375	C	tumor necrosis factor (TNF superfamily, member 2)	TNFA|TNFSF2|DIF|TNF-alpha	protein	taxon:9796	20090110	LB
	UniProtKB	P29553	TNF		GO:0005887	integral to plasma membrane	UniProtKB:P29553	ISO	UniProtKB:P01375	C	tumor necrosis factor (TNF superfamily, member 2)	TNFA|TNFSF2|DIF|TNF-alpha	protein	taxon:9796	20090110	LB
	UniProtKB	P29553	TNF		GO:0045121	membrane raft	UniProtKB:P29553	ISO	UniProtKB:P01375	C	tumor necrosis factor (TNF superfamily, member 2)	TNFA|TNFSF2|DIF|TNF-alpha	protein	taxon:9796	20090110	LB
	UniProtKB	P29553	TNF		GO:0005886	plasma membrane	UniProtKB:P29553	ISO	UniProtKB:P01375	C	tumor necrosis factor (TNF superfamily, member 2)	TNFA|TNFSF2|DIF|TNF-alpha	protein	taxon:9796	20090110	LB
	UniProtKB	P29553	TNF		GO:0001775	cell activation	UniProtKB:P29553	ISO	UniProtKB:P16599	P	tumor necrosis factor (TNF superfamily, member 2)	TNFA|TNFSF2|DIF|TNF-alpha	protein	taxon:9796	20090110	LB
	UniProtKB	P29553	TNF		GO:0002037	negative regulation of L-glutamate transport	UniProtKB:P29553	ISO	UniProtKB:P16599	P	tumor necrosis factor (TNF superfamily, member 2)	TNFA|TNFSF2|DIF|TNF-alpha	protein	taxon:9796	20090110	LB
	UniProtKB	P29553	TNF		GO:0006915	apoptosis	UniProtKB:P29553	ISO	UniProtKB:P16599	P	tumor necrosis factor (TNF superfamily, member 2)	TNFA|TNFSF2|DIF|TNF-alpha	protein	taxon:9796	20090110	LB
	UniProtKB	P29553	TNF		GO:0008285	negative regulation of cell proliferation	UniProtKB:P29553	ISO	UniProtKB:P16599	P	tumor necrosis factor (TNF superfamily, member 2)	TNFA|TNFSF2|DIF|TNF-alpha	protein	taxon:9796	20090110	LB
	UniProtKB	P29553	TNF		GO:0051222	positive regulation of protein transport	UniProtKB:P29553	ISO	UniProtKB:P16599	P	tumor necrosis factor (TNF superfamily, member 2)	TNFA|TNFSF2|DIF|TNF-alpha	protein	taxon:9796	20090110	LB
	UniProtKB	P29553	TNF		GO:0050806	positive regulation of synaptic transmission	UniProtKB:P29553	ISO	UniProtKB:P16599	P	tumor necrosis factor (TNF superfamily, member 2)	TNFA|TNFSF2|DIF|TNF-alpha	protein	taxon:9796	20090110	LB
	UniProtKB	P29553	TNF		GO:0046325	negative regulation of glucose import	UniProtKB:P29553	ISO	UniProtKB:P16599	P	tumor necrosis factor (TNF superfamily, member 2)	TNFA|TNFSF2|DIF|TNF-alpha	protein	taxon:9796	20090110	LB
	UniProtKB	P29553	TNF		GO:0045840	positive regulation of mitosis	UniProtKB:P29553	ISO	UniProtKB:P16599	P	tumor necrosis factor (TNF superfamily, member 2)	TNFA|TNFSF2|DIF|TNF-alpha	protein	taxon:9796	20090110	LB
	UniProtKB	P29553	TNF		GO:0043525	positive regulation of neuron apoptosis	UniProtKB:P29553	ISO	UniProtKB:P16599	P	tumor necrosis factor (TNF superfamily, member 2)	TNFA|TNFSF2|DIF|TNF-alpha	protein	taxon:9796	20090110	LB
	UniProtKB	P29553	TNF		GO:0043123	positive regulation of I-kappaB kinase/NF-kappaB cascade	UniProtKB:P29553	ISO	UniProtKB:P16599	P	tumor necrosis factor (TNF superfamily, member 2)	TNFA|TNFSF2|DIF|TNF-alpha	protein	taxon:9796	20090110	LB
	UniProtKB	P29553	TNF		GO:0019722	calcium-mediated signaling	UniProtKB:P29553	ISO	UniProtKB:P16599	P	tumor necrosis factor (TNF superfamily, member 2)	TNFA|TNFSF2|DIF|TNF-alpha	protein	taxon:9796	20090110	LB
	UniProtKB	P29553	TNF		GO:0009612	response to mechanical stimulus	UniProtKB:P29553	ISO	UniProtKB:P16599	P	tumor necrosis factor (TNF superfamily, member 2)	TNFA|TNFSF2|DIF|TNF-alpha	protein	taxon:9796	20090110	LB
	UniProtKB	P29553	TNF		GO:0007165	signal transduction	UniProtKB:P29553	ISO	UniProtKB:P16599	P	tumor necrosis factor (TNF superfamily, member 2)	TNFA|TNFSF2|DIF|TNF-alpha	protein	taxon:9796	20090110	LB
	UniProtKB	P29553	TNF		GO:0006917	induction of apoptosis	UniProtKB:P29553	ISO	UniProtKB:P16599	P	tumor necrosis factor (TNF superfamily, member 2)	TNFA|TNFSF2|DIF|TNF-alpha	protein	taxon:9796	20090110	LB
	UniProtKB	P29553	TNF		GO:0005164	tumor necrosis factor receptor binding	UniProtKB:P29553	ISO	UniProtKB:P16599	F	tumor necrosis factor (TNF superfamily, member 2)	TNFA|TNFSF2|DIF|TNF-alpha	protein	taxon:9796	20090110	LB
	UniProtKB	P29553	TNF		GO:0016021	integral to membrane	UniProtKB:P29553	ISO	UniProtKB:P16599	C	tumor necrosis factor (TNF superfamily, member 2)	TNFA|TNFSF2|DIF|TNF-alpha	protein	taxon:9796	20090110	LB
	UniProtKB	P29553	TNF		GO:0000122	negative regulation of transcription from RNA polymerase II promoter	UniProtKB:P29553	ISO	UniProtKB:P06804	P	tumor necrosis factor (TNF superfamily, member 2)	TNFA|TNFSF2|DIF|TNF-alpha	protein	taxon:9796	20090110	LB
	UniProtKB	P29553	TNF		GO:0006952	defense response	UniProtKB:P29553	ISO	UniProtKB:P06804	P	tumor necrosis factor (TNF superfamily, member 2)	TNFA|TNFSF2|DIF|TNF-alpha	protein	taxon:9796	20090110	LB
	UniProtKB	P29553	TNF		GO:0006927	transformed cell apoptosis	UniProtKB:P29553	ISO	UniProtKB:P06804	P	tumor necrosis factor (TNF superfamily, member 2)	TNFA|TNFSF2|DIF|TNF-alpha	protein	taxon:9796	20090110	LB
	UniProtKB	P29553	TNF		GO:0006917	induction of apoptosis	UniProtKB:P29553	ISO	UniProtKB:P06804	P	tumor necrosis factor (TNF superfamily, member 2)	TNFA|TNFSF2|DIF|TNF-alpha	protein	taxon:9796	20090110	LB
	UniProtKB	P29553	TNF		GO:0006006	glucose metabolic process	UniProtKB:P29553	ISO	UniProtKB:P06804	P	tumor necrosis factor (TNF superfamily, member 2)	TNFA|TNFSF2|DIF|TNF-alpha	protein	taxon:9796	20090110	LB
	UniProtKB	P29553	TNF		GO:0008624	induction of apoptosis by extracellular signals	UniProtKB:P29553	ISO	UniProtKB:P06804	P	tumor necrosis factor (TNF superfamily, member 2)	TNFA|TNFSF2|DIF|TNF-alpha	protein	taxon:9796	20090110	LB
	UniProtKB	P29553	TNF		GO:0008284	positive regulation of cell proliferation	UniProtKB:P29553	ISO	UniProtKB:P06804	P	tumor necrosis factor (TNF superfamily, member 2)	TNFA|TNFSF2|DIF|TNF-alpha	protein	taxon:9796	20090110	LB
	UniProtKB	P29553	TNF		GO:0008283	cell proliferation	UniProtKB:P29553	ISO	UniProtKB:P06804	P	tumor necrosis factor (TNF superfamily, member 2)	TNFA|TNFSF2|DIF|TNF-alpha	protein	taxon:9796	20090110	LB
	UniProtKB	P29553	TNF		GO:0007275	multicellular organismal development	UniProtKB:P29553	ISO	UniProtKB:P06804	P	tumor necrosis factor (TNF superfamily, member 2)	TNFA|TNFSF2|DIF|TNF-alpha	protein	taxon:9796	20090110	LB
	UniProtKB	P29553	TNF		GO:0007254	JNK cascade	UniProtKB:P29553	ISO	UniProtKB:P06804	P	tumor necrosis factor (TNF superfamily, member 2)	TNFA|TNFSF2|DIF|TNF-alpha	protein	taxon:9796	20090110	LB
	UniProtKB	P29553	TNF		GO:0006959	humoral immune response	UniProtKB:P29553	ISO	UniProtKB:P06804	P	tumor necrosis factor (TNF superfamily, member 2)	TNFA|TNFSF2|DIF|TNF-alpha	protein	taxon:9796	20090110	LB
	UniProtKB	P29553	TNF		GO:0006954	inflammatory response	UniProtKB:P29553	ISO	UniProtKB:P06804	P	tumor necrosis factor (TNF superfamily, member 2)	TNFA|TNFSF2|DIF|TNF-alpha	protein	taxon:9796	20090110	LB
	UniProtKB	P29553	TNF		GO:0045123	cellular extravasation	UniProtKB:P29553	ISO	UniProtKB:P06804	P	tumor necrosis factor (TNF superfamily, member 2)	TNFA|TNFSF2|DIF|TNF-alpha	protein	taxon:9796	20090110	LB
	UniProtKB	P29553	TNF		GO:0043123	positive regulation of I-kappaB kinase/NF-kappaB cascade	UniProtKB:P29553	ISO	UniProtKB:P06804	P	tumor necrosis factor (TNF superfamily, member 2)	TNFA|TNFSF2|DIF|TNF-alpha	protein	taxon:9796	20090110	LB
	UniProtKB	P29553	TNF		GO:0042742	defense response to bacterium	UniProtKB:P29553	ISO	UniProtKB:P06804	P	tumor necrosis factor (TNF superfamily, member 2)	TNFA|TNFSF2|DIF|TNF-alpha	protein	taxon:9796	20090110	LB
	UniProtKB	P29553	TNF		GO:0042127	regulation of cell proliferation	UniProtKB:P29553	ISO	UniProtKB:P06804	P	tumor necrosis factor (TNF superfamily, member 2)	TNFA|TNFSF2|DIF|TNF-alpha	protein	taxon:9796	20090110	LB
	UniProtKB	P29553	TNF		GO:0030316	osteoclast differentiation	UniProtKB:P29553	ISO	UniProtKB:P06804	P	tumor necrosis factor (TNF superfamily, member 2)	TNFA|TNFSF2|DIF|TNF-alpha	protein	taxon:9796	20090110	LB
	UniProtKB	P29553	TNF		GO:0009887	organ morphogenesis	UniProtKB:P29553	ISO	UniProtKB:P06804	P	tumor necrosis factor (TNF superfamily, member 2)	TNFA|TNFSF2|DIF|TNF-alpha	protein	taxon:9796	20090110	LB
	UniProtKB	P29553	TNF		GO:0008625	induction of apoptosis via death domain receptors	UniProtKB:P29553	ISO	UniProtKB:P06804	P	tumor necrosis factor (TNF superfamily, member 2)	TNFA|TNFSF2|DIF|TNF-alpha	protein	taxon:9796	20090110	LB
	UniProtKB	P29553	TNF		GO:0051023	regulation of immunoglobulin secretion	UniProtKB:P29553	ISO	UniProtKB:P06804	P	tumor necrosis factor (TNF superfamily, member 2)	TNFA|TNFSF2|DIF|TNF-alpha	protein	taxon:9796	20090110	LB
	UniProtKB	P29553	TNF		GO:0050900	leukocyte migration	UniProtKB:P29553	ISO	UniProtKB:P06804	P	tumor necrosis factor (TNF superfamily, member 2)	TNFA|TNFSF2|DIF|TNF-alpha	protein	taxon:9796	20090110	LB
	UniProtKB	P29553	TNF		GO:0046330	positive regulation of JNK cascade	UniProtKB:P29553	ISO	UniProtKB:P06804	P	tumor necrosis factor (TNF superfamily, member 2)	TNFA|TNFSF2|DIF|TNF-alpha	protein	taxon:9796	20090110	LB
	UniProtKB	P29553	TNF		GO:0046325	negative regulation of glucose import	UniProtKB:P29553	ISO	UniProtKB:P06804	P	tumor necrosis factor (TNF superfamily, member 2)	TNFA|TNFSF2|DIF|TNF-alpha	protein	taxon:9796	20090110	LB
	UniProtKB	P29553	TNF		GO:0045994	positive regulation of translational initiation by iron	UniProtKB:P29553	ISO	UniProtKB:P06804	P	tumor necrosis factor (TNF superfamily, member 2)	TNFA|TNFSF2|DIF|TNF-alpha	protein	taxon:9796	20090110	LB
	UniProtKB	P29553	TNF		GO:0045944	positive regulation of transcription from RNA polymerase II promoter	UniProtKB:P29553	ISO	UniProtKB:P06804	P	tumor necrosis factor (TNF superfamily, member 2)	TNFA|TNFSF2|DIF|TNF-alpha	protein	taxon:9796	20090110	LB
	UniProtKB	P29553	TNF		GO:0045941	positive regulation of transcription	UniProtKB:P29553	ISO	UniProtKB:P06804	P	tumor necrosis factor (TNF superfamily, member 2)	TNFA|TNFSF2|DIF|TNF-alpha	protein	taxon:9796	20090110	LB
	UniProtKB	P29553	TNF		GO:0045670	regulation of osteoclast differentiation	UniProtKB:P29553	ISO	UniProtKB:P06804	P	tumor necrosis factor (TNF superfamily, member 2)	TNFA|TNFSF2|DIF|TNF-alpha	protein	taxon:9796	20090110	LB
	UniProtKB	P29553	TNF		GO:0001932	regulation of protein amino acid phosphorylation	UniProtKB:P29553	ISO	UniProtKB:P06804	P	tumor necrosis factor (TNF superfamily, member 2)	TNFA|TNFSF2|DIF|TNF-alpha	protein	taxon:9796	20090110	LB
	UniProtKB	P29553	TNF		GO:0051798	positive regulation of hair follicle development	UniProtKB:P29553	ISO	UniProtKB:P06804	P	tumor necrosis factor (TNF superfamily, member 2)	TNFA|TNFSF2|DIF|TNF-alpha	protein	taxon:9796	20090110	LB
	UniProtKB	P29553	TNF		GO:0005164	tumor necrosis factor receptor binding	UniProtKB:P29553	ISO	UniProtKB:P06804	F	tumor necrosis factor (TNF superfamily, member 2)	TNFA|TNFSF2|DIF|TNF-alpha	protein	taxon:9796	20090110	LB
	UniProtKB	P29553	TNF		GO:0005125	cytokine activity	UniProtKB:P29553	ISO	UniProtKB:P06804	F	tumor necrosis factor (TNF superfamily, member 2)	TNFA|TNFSF2|DIF|TNF-alpha	protein	taxon:9796	20090110	LB
	UniProtKB	P29553	TNF		GO:0005515	protein binding	UniProtKB:P29553	ISO	UniProtKB:P06804	F	tumor necrosis factor (TNF superfamily, member 2)	TNFA|TNFSF2|DIF|TNF-alpha	protein	taxon:9796	20090110	LB
	UniProtKB	P29553	TNF		GO:0001891	phagocytic cup	UniProtKB:P29553	ISO	UniProtKB:P06804	C	tumor necrosis factor (TNF superfamily, member 2)	TNFA|TNFSF2|DIF|TNF-alpha	protein	taxon:9796	20090110	LB
	UniProtKB	P29553	TNF		GO:0045121	membrane raft	UniProtKB:P29553	ISO	UniProtKB:P06804	C	tumor necrosis factor (TNF superfamily, member 2)	TNFA|TNFSF2|DIF|TNF-alpha	protein	taxon:9796	20090110	LB
	UniProtKB	P29553	TNF		GO:0009897	external side of plasma membrane	UniProtKB:P29553	ISO	UniProtKB:P06804	C	tumor necrosis factor (TNF superfamily, member 2)	TNFA|TNFSF2|DIF|TNF-alpha	protein	taxon:9796	20090110	LB
	UniProtKB	P29553	TNF		GO:0055037	recycling endosome	UniProtKB:P29553	ISO	UniProtKB:P06804	C	tumor necrosis factor (TNF superfamily, member 2)	TNFA|TNFSF2|DIF|TNF-alpha	protein	taxon:9796	20090110	LB
	UniProtKB	P29553	TNF		GO:0005615	extracellular space	UniProtKB:P29553	ISO	UniProtKB:P06804	C	tumor necrosis factor (TNF superfamily, member 2)	TNFA|TNFSF2|DIF|TNF-alpha	protein	taxon:9796	20090110	LB
	UniProtKB	P29553	TNF		GO:0005887	integral to plasma membrane	UniProtKB:P29553	ISO	UniProtKB:P06804	C	tumor necrosis factor (TNF superfamily, member 2)	TNFA|TNFSF2|DIF|TNF-alpha	protein	taxon:9796	20090110	LB
	UniProtKB	P29553	TNF		GO:0005886	plasma membrane	UniProtKB:P29553	ISO	UniProtKB:P06804	C	tumor necrosis factor (TNF superfamily, member 2)	TNFA|TNFSF2|DIF|TNF-alpha	protein	taxon:9796	20090110	LB
	UniProtKB	P29553	TNF		GO:0030141	secretory granule	UniProtKB:P29553	ISO	UniProtKB:P06804	C	tumor necrosis factor (TNF superfamily, member 2)	TNFA|TNFSF2|DIF|TNF-alpha	protein	taxon:9796	20090110	LB
	UniProtKB	P30353	ALOX5AP		GO:0006954	inflammatory response	UniProtKB:P30353	ISO	UniProtKB:P20292	P	arachidonate 5-lipoxygenase-activating protein	FLAP	protein	taxon:9796	20090110	LB
	UniProtKB	P30353	ALOX5AP		GO:0005488	binding	UniProtKB:P30353	ISO	UniProtKB:P20292	F	arachidonate 5-lipoxygenase-activating protein	FLAP	protein	taxon:9796	20090110	LB
	UniProtKB	P30353	ALOX5AP		GO:0008047	enzyme activator activity	UniProtKB:P30353	ISO	UniProtKB:P20292	F	arachidonate 5-lipoxygenase-activating protein	FLAP	protein	taxon:9796	20090110	LB
	UniProtKB	P30353	ALOX5AP		GO:0019372	lipoxygenase pathway	UniProtKB:P30353	ISO	UniProtKB:P20291	P	arachidonate 5-lipoxygenase-activating protein	FLAP	protein	taxon:9796	20090110	LB
	UniProtKB	P30353	ALOX5AP		GO:0019370	leukotriene biosynthetic process	UniProtKB:P30353	ISO	UniProtKB:P20291	P	arachidonate 5-lipoxygenase-activating protein	FLAP	protein	taxon:9796	20090110	LB
	UniProtKB	P30353	ALOX5AP		GO:0005515	protein binding	UniProtKB:P30353	ISO	UniProtKB:P20291	F	arachidonate 5-lipoxygenase-activating protein	FLAP	protein	taxon:9796	20090110	LB
	UniProtKB	P30353	ALOX5AP		GO:0008047	enzyme activator activity	UniProtKB:P30353	ISO	UniProtKB:P20291	F	arachidonate 5-lipoxygenase-activating protein	FLAP	protein	taxon:9796	20090110	LB
	UniProtKB	P30353	ALOX5AP		GO:0016020	membrane	UniProtKB:P30353	ISO	UniProtKB:P20291	C	arachidonate 5-lipoxygenase-activating protein	FLAP	protein	taxon:9796	20090110	LB
	UniProtKB	Q0NXS1	MRP1		GO:0042493	response to drug	UniProtKB:Q0NXS1	ISO	UniProtKB:P33527	P	ATP-binding cassette superfamily member C1		protein	taxon:9796	20090110	LB
	UniProtKB	Q0NXS1	MRP1		GO:0006810	transport	UniProtKB:Q0NXS1	ISO	UniProtKB:P33527	P	ATP-binding cassette superfamily member C1		protein	taxon:9796	20090110	LB
	UniProtKB	Q0NXS1	MRP1		GO:0016887	ATPase activity	UniProtKB:Q0NXS1	ISO	UniProtKB:P33527	F	ATP-binding cassette superfamily member C1		protein	taxon:9796	20090110	LB
	UniProtKB	Q0NXS1	MRP1		GO:0042626	ATPase activity, coupled to transmembrane movement of substances	UniProtKB:Q0NXS1	ISO	UniProtKB:P33527	F	ATP-binding cassette superfamily member C1		protein	taxon:9796	20090110	LB
	UniProtKB	Q0NXS1	MRP1		GO:0005524	ATP binding	UniProtKB:Q0NXS1	ISO	UniProtKB:P33527	F	ATP-binding cassette superfamily member C1		protein	taxon:9796	20090110	LB
	UniProtKB	Q0NXS1	MRP1		GO:0005215	transporter activity	UniProtKB:Q0NXS1	ISO	UniProtKB:P33527	F	ATP-binding cassette superfamily member C1		protein	taxon:9796	20090110	LB
	UniProtKB	Q0NXS1	MRP1		GO:0005624	membrane fraction	UniProtKB:Q0NXS1	ISO	UniProtKB:P33527	C	ATP-binding cassette superfamily member C1		protein	taxon:9796	20090110	LB
	UniProtKB	Q0NXS1	MRP1		GO:0005887	integral to plasma membrane	UniProtKB:Q0NXS1	ISO	UniProtKB:P33527	C	ATP-binding cassette superfamily member C1		protein	taxon:9796	20090110	LB
	UniProtKB	Q0ZNY4	CACNL1A3		GO:0006816	calcium ion transport	UniProtKB:Q0ZNY4	ISO	UniProtKB:Q13698	P	Transverse tubule dihydropyridine receptor alpha 1 subunit		protein	taxon:9796	20090110	LB
	UniProtKB	Q0ZNY4	CACNL1A3		GO:0006936	muscle contraction	UniProtKB:Q0ZNY4	ISO	UniProtKB:Q13698	P	Transverse tubule dihydropyridine receptor alpha 1 subunit		protein	taxon:9796	20090110	LB
	UniProtKB	Q0ZNY4	CACNL1A3		GO:0015270	dihydropyridine-sensitive calcium channel activity	UniProtKB:Q0ZNY4	ISO	UniProtKB:Q13698	F	Transverse tubule dihydropyridine receptor alpha 1 subunit		protein	taxon:9796	20090110	LB
	UniProtKB	Q0ZNY4	CACNL1A3		GO:0008331	high voltage-gated calcium channel activity	UniProtKB:Q0ZNY4	ISO	UniProtKB:Q13698	F	Transverse tubule dihydropyridine receptor alpha 1 subunit		protein	taxon:9796	20090110	LB
	UniProtKB	Q0ZNY4	CACNL1A3		GO:0031674	I band	UniProtKB:Q0ZNY4	ISO	UniProtKB:Q13698	C	Transverse tubule dihydropyridine receptor alpha 1 subunit		protein	taxon:9796	20090110	LB
	UniProtKB	Q0ZNY4	CACNL1A3		GO:0030315	T-tubule	UniProtKB:Q0ZNY4	ISO	UniProtKB:Q13698	C	Transverse tubule dihydropyridine receptor alpha 1 subunit		protein	taxon:9796	20090110	LB
	UniProtKB	Q0ZNY4	CACNL1A3		GO:0005891	voltage-gated calcium channel complex	UniProtKB:Q0ZNY4	ISO	UniProtKB:Q13698	C	Transverse tubule dihydropyridine receptor alpha 1 subunit		protein	taxon:9796	20090110	LB
	UniProtKB	Q0ZNY4	CACNL1A3		GO:0005886	plasma membrane	UniProtKB:Q0ZNY4	ISO	UniProtKB:Q13698	C	Transverse tubule dihydropyridine receptor alpha 1 subunit		protein	taxon:9796	20090110	LB
	UniProtKB	Q0ZNY4	CACNL1A3		GO:0005737	cytoplasm	UniProtKB:Q0ZNY4	ISO	UniProtKB:Q13698	C	Transverse tubule dihydropyridine receptor alpha 1 subunit		protein	taxon:9796	20090110	LB
	UniProtKB	Q14UY7			GO:0001504	neurotransmitter uptake	UniProtKB:Q14UY7	ISO	UniProtKB:P31645	P	Transporter		protein	taxon:9796	20090110	LB
	UniProtKB	Q14UY7			GO:0006837	serotonin transport	UniProtKB:Q14UY7	ISO	UniProtKB:P31645	P	Transporter		protein	taxon:9796	20090110	LB
	UniProtKB	Q14UY7			GO:0015844	monoamine transport	UniProtKB:Q14UY7	ISO	UniProtKB:P31645	P	Transporter		protein	taxon:9796	20090110	LB
	UniProtKB	Q14UY7			GO:0015222	serotonin transmembrane transporter activity	UniProtKB:Q14UY7	ISO	UniProtKB:P31645	F	Transporter		protein	taxon:9796	20090110	LB
	UniProtKB	Q14UY7			GO:0005515	protein binding	UniProtKB:Q14UY7	ISO	UniProtKB:P31645	F	Transporter		protein	taxon:9796	20090110	LB
	UniProtKB	Q14UY7			GO:0008504	monoamine transmembrane transporter activity	UniProtKB:Q14UY7	ISO	UniProtKB:P31645	F	Transporter		protein	taxon:9796	20090110	LB
	UniProtKB	Q14UY7			GO:0005887	integral to plasma membrane	UniProtKB:Q14UY7	ISO	UniProtKB:P31645	C	Transporter		protein	taxon:9796	20090110	LB
	UniProtKB	Q14UY7			GO:0006837	serotonin transport	UniProtKB:Q14UY7	ISO	UniProtKB:P31652	P	Transporter		protein	taxon:9796	20090110	LB
	UniProtKB	Q14UY7			GO:0051610	serotonin uptake	UniProtKB:Q14UY7	ISO	UniProtKB:P31652	P	Transporter		protein	taxon:9796	20090110	LB
	UniProtKB	Q14UY7			GO:0007626	locomotory behavior	UniProtKB:Q14UY7	ISO	UniProtKB:P31652	P	Transporter		protein	taxon:9796	20090110	LB
	UniProtKB	Q14UY7			GO:0006837	serotonin transport	UniProtKB:Q14UY7	ISO	UniProtKB:P31652	P	Transporter		protein	taxon:9796	20090110	LB
	UniProtKB	Q14UY7			GO:0042803	protein homodimerization activity	UniProtKB:Q14UY7	ISO	UniProtKB:P31652	F	Transporter		protein	taxon:9796	20090110	LB
	UniProtKB	Q14UY7			GO:0019811	cocaine binding	UniProtKB:Q14UY7	ISO	UniProtKB:P31652	F	Transporter		protein	taxon:9796	20090110	LB
	UniProtKB	Q14UY7			GO:0015222	serotonin transmembrane transporter activity	UniProtKB:Q14UY7	ISO	UniProtKB:P31652	F	Transporter		protein	taxon:9796	20090110	LB
	UniProtKB	Q14UY7			GO:0005624	membrane fraction	UniProtKB:Q14UY7	ISO	UniProtKB:P31652	C	Transporter		protein	taxon:9796	20090110	LB
	UniProtKB	Q14UY7			GO:0045121	membrane raft	UniProtKB:Q14UY7	ISO	UniProtKB:P31652	C	Transporter		protein	taxon:9796	20090110	LB
	UniProtKB	Q27IM2	PTH		GO:0006874	cellular calcium ion homeostasis	UniProtKB:Q27IM2	ISO	UniProtKB:P04089	P	parathyroid hormone	PTH1	protein	taxon:9796	20090110	LB
	UniProtKB	Q27IM2	PTH		GO:0007189	activation of adenylate cyclase activity by G-protein signaling pathway	UniProtKB:Q27IM2	ISO	UniProtKB:P04089	P	parathyroid hormone	PTH1	protein	taxon:9796	20090110	LB
	UniProtKB	Q27IM2	PTH		GO:0001501	skeletal system development	UniProtKB:Q27IM2	ISO	UniProtKB:P01270	P	parathyroid hormone	PTH1	protein	taxon:9796	20090110	LB
	UniProtKB	Q27IM2	PTH		GO:0007267	cell-cell signaling	UniProtKB:Q27IM2	ISO	UniProtKB:P01270	P	parathyroid hormone	PTH1	protein	taxon:9796	20090110	LB
	UniProtKB	Q27IM2	PTH		GO:0007186	G-protein coupled receptor protein signaling pathway	UniProtKB:Q27IM2	ISO	UniProtKB:P01270	P	parathyroid hormone	PTH1	protein	taxon:9796	20090110	LB
	UniProtKB	Q27IM2	PTH		GO:0046058	cAMP metabolic process	UniProtKB:Q27IM2	ISO	UniProtKB:P01270	P	parathyroid hormone	PTH1	protein	taxon:9796	20090110	LB
	UniProtKB	Q27IM2	PTH		GO:0008628	induction of apoptosis by hormones	UniProtKB:Q27IM2	ISO	UniProtKB:P01270	P	parathyroid hormone	PTH1	protein	taxon:9796	20090110	LB
	UniProtKB	Q27IM2	PTH		GO:0045453	bone resorption	UniProtKB:Q27IM2	ISO	UniProtKB:P01270	P	parathyroid hormone	PTH1	protein	taxon:9796	20090110	LB
	UniProtKB	Q27IM2	PTH		GO:0006874	cellular calcium ion homeostasis	UniProtKB:Q27IM2	ISO	UniProtKB:P01270	P	parathyroid hormone	PTH1	protein	taxon:9796	20090110	LB
	UniProtKB	Q27IM2	PTH		GO:0010468	regulation of gene expression	UniProtKB:Q27IM2	ISO	UniProtKB:P01270	P	parathyroid hormone	PTH1	protein	taxon:9796	20090110	LB
	UniProtKB	Q27IM2	PTH		GO:0030819	positive regulation of cAMP biosynthetic process	UniProtKB:Q27IM2	ISO	UniProtKB:P01270	P	parathyroid hormone	PTH1	protein	taxon:9796	20090110	LB
	UniProtKB	Q27IM2	PTH		GO:0005179	hormone activity	UniProtKB:Q27IM2	ISO	UniProtKB:P01270	F	parathyroid hormone	PTH1	protein	taxon:9796	20090110	LB
	UniProtKB	Q27IM2	PTH		GO:0005576	extracellular region	UniProtKB:Q27IM2	ISO	UniProtKB:P01270	C	parathyroid hormone	PTH1	protein	taxon:9796	20090110	LB
	UniProtKB	Q27IM2	PTH		GO:0006874	cellular calcium ion homeostasis	UniProtKB:Q27IM2	ISO	UniProtKB:Q9Z0L6	P	parathyroid hormone	PTH1	protein	taxon:9796	20090110	LB
	UniProtKB	Q27IM2	PTH		GO:0045944	positive regulation of transcription from RNA polymerase II promoter	UniProtKB:Q27IM2	ISO	UniProtKB:Q9Z0L6	P	parathyroid hormone	PTH1	protein	taxon:9796	20090110	LB
	UniProtKB	Q27IM2	PTH		GO:0010468	regulation of gene expression	UniProtKB:Q27IM2	ISO	UniProtKB:Q9Z0L6	P	parathyroid hormone	PTH1	protein	taxon:9796	20090110	LB
	UniProtKB	Q27IM2	PTH		GO:0009967	positive regulation of signal transduction	UniProtKB:Q27IM2	ISO	UniProtKB:Q9Z0L6	P	parathyroid hormone	PTH1	protein	taxon:9796	20090110	LB
	UniProtKB	Q27IM2	PTH		GO:0005179	hormone activity	UniProtKB:Q27IM2	ISO	UniProtKB:Q9Z0L6	F	parathyroid hormone	PTH1	protein	taxon:9796	20090110	LB
	UniProtKB	Q27IM2	PTH		GO:0005615	extracellular space	UniProtKB:Q27IM2	ISO	UniProtKB:Q9Z0L6	C	parathyroid hormone	PTH1	protein	taxon:9796	20090110	LB
	UniProtKB	Q28379	MX1		GO:0006952	defense response	UniProtKB:Q28379	ISO	UniProtKB:P20591	P	myxovirus (influenza virus) resistance 1, interferon-inducible protein p78 (mouse)	IFI-78K|MxA	protein	taxon:9796	20090110	LB
	UniProtKB	Q28379	MX1		GO:0007165	signal transduction		ISO	UniProtKB:P20591	P	myxovirus (influenza virus) resistance 1, interferon-inducible protein p78 (mouse)	IFI-78K|MxA	protein	taxon:9796	20090110	LB
	UniProtKB	Q28379	MX1		GO:0006917	induction of apoptosis		ISO	UniProtKB:P20591	P	myxovirus (influenza virus) resistance 1, interferon-inducible protein p78 (mouse)	IFI-78K|MxA	protein	taxon:9796	20090110	LB
	UniProtKB	Q28379	MX1		GO:0005525	GTP binding	UniProtKB:Q28379	ISO	UniProtKB:P20591	F	myxovirus (influenza virus) resistance 1, interferon-inducible protein p78 (mouse)	IFI-78K|MxA	protein	taxon:9796	20090110	LB
	UniProtKB	Q28379	MX1		GO:0005515	protein binding	UniProtKB:Q28379	ISO	UniProtKB:P20591	F	myxovirus (influenza virus) resistance 1, interferon-inducible protein p78 (mouse)	IFI-78K|MxA	protein	taxon:9796	20090110	LB
	UniProtKB	Q28379	MX1		GO:0005829	cytosol	UniProtKB:Q28379	ISO	UniProtKB:P20591	C	myxovirus (influenza virus) resistance 1, interferon-inducible protein p78 (mouse)	IFI-78K|MxA	protein	taxon:9796	20090110	LB
	UniProtKB	Q2EEY0	TLR9		GO:0045078	positive regulation of interferon-gamma biosynthetic process	UniProtKB:Q2EEY0	ISO	UniProtKB:Q9NR96		toll-like receptor 9	CD289	protein	taxon:9796	20090110	LB
	UniProtKB	Q2EEY0	TLR9		GO:0045356	positive regulation of interferon-alpha biosynthetic process	UniProtKB:Q2EEY0	ISO	UniProtKB:Q9NR96		toll-like receptor 9	CD289	protein	taxon:9796	20090110	LB
	UniProtKB	Q2EEY0	TLR9		GO:0045359	positive regulation of interferon-beta biosynthetic process	UniProtKB:Q2EEY0	ISO	UniProtKB:Q9NR96		toll-like receptor 9	CD289	protein	taxon:9796	20090110	LB
	UniProtKB	Q2EEY0	TLR9		GO:0007249	I-kappaB kinase/NF-kappaB cascade	UniProtKB:Q2EEY0	ISO	UniProtKB:Q9NR96		toll-like receptor 9	CD289	protein	taxon:9796	20090110	LB
	UniProtKB	Q2EEY0	TLR9		GO:0042742	defense response to bacterium	UniProtKB:Q2EEY0	ISO	UniProtKB:Q9NR96		toll-like receptor 9	CD289	protein	taxon:9796	20090110	LB
	UniProtKB	Q2EEY0	TLR9		GO:0035197	siRNA binding	UniProtKB:Q2EEY0	ISO	UniProtKB:Q9NR96		toll-like receptor 9	CD289	protein	taxon:9796	20090110	LB
	UniProtKB	Q2EEY0	TLR9		GO:0005515	protein binding	UniProtKB:Q2EEY0	ISO	UniProtKB:Q9NR96		toll-like receptor 9	CD289	protein	taxon:9796	20090110	LB
	UniProtKB	Q2EEY0	TLR9		GO:0010008	endosome membrane	UniProtKB:Q2EEY0	ISO	UniProtKB:Q9NR96		toll-like receptor 9	CD289	protein	taxon:9796	20090110	LB
	UniProtKB	Q2EEY0	TLR9		GO:0005576	extracellular region	UniProtKB:Q2EEY0	ISO	UniProtKB:Q9NR96		toll-like receptor 9	CD289	protein	taxon:9796	20090110	LB
	UniProtKB	Q2LGF6			GO:0006468	protein amino acid phosphorylation	UniProtKB:Q2LGF6	ISO	UniProtKB:P54645	P	AMPK-activated protein kinase beta-2 subunit		protein	taxon:9796	20090110	LB
	UniProtKB	Q2LGF6			GO:0046326	positive regulation of glucose import	UniProtKB:Q2LGF6	ISO	UniProtKB:P54645	P	AMPK-activated protein kinase beta-2 subunit		protein	taxon:9796	20090110	LB
	UniProtKB	Q2LGF6			GO:0046321	positive regulation of fatty acid oxidation	UniProtKB:Q2LGF6	ISO	UniProtKB:P54645	P	AMPK-activated protein kinase beta-2 subunit		protein	taxon:9796	20090110	LB
	UniProtKB	Q2LGF6			GO:0045722	positive regulation of gluconeogenesis	UniProtKB:Q2LGF6	ISO	UniProtKB:P54645	P	AMPK-activated protein kinase beta-2 subunit		protein	taxon:9796	20090110	LB
	UniProtKB	Q2LGF6			GO:0017148	negative regulation of translation	UniProtKB:Q2LGF6	ISO	UniProtKB:P54645	P	AMPK-activated protein kinase beta-2 subunit		protein	taxon:9796	20090110	LB
	UniProtKB	Q2LGF6			GO:0006468	protein amino acid phosphorylation	UniProtKB:Q2LGF6	ISO	UniProtKB:P54645	P	AMPK-activated protein kinase beta-2 subunit		protein	taxon:9796	20090110	LB
	UniProtKB	Q2LGF6			GO:0051291	protein heterooligomerization	UniProtKB:Q2LGF6	ISO	UniProtKB:P54645	P	AMPK-activated protein kinase beta-2 subunit		protein	taxon:9796	20090110	LB
	UniProtKB	Q2LGF6			GO:0042557	eukaryotic elongation factor-2 kinase activator activity	UniProtKB:Q2LGF6	ISO	UniProtKB:P54645	F	AMPK-activated protein kinase beta-2 subunit		protein	taxon:9796	20090110	LB
	UniProtKB	Q2LGF6			GO:0004674	protein serine/threonine kinase activity	UniProtKB:Q2LGF6	ISO	UniProtKB:P54645	F	AMPK-activated protein kinase beta-2 subunit		protein	taxon:9796	20090110	LB
	UniProtKB	Q2LGF6			GO:0004679	AMP-activated protein kinase activity	UniProtKB:Q2LGF6	ISO	UniProtKB:P54645	F	AMPK-activated protein kinase beta-2 subunit		protein	taxon:9796	20090110	LB
	UniProtKB	Q2LGF6			GO:0005515	protein binding	UniProtKB:Q2LGF6	ISO	UniProtKB:P54645	F	AMPK-activated protein kinase beta-2 subunit		protein	taxon:9796	20090110	LB
	UniProtKB	Q2LGF6			GO:0008022	protein C-terminus binding	UniProtKB:Q2LGF6	ISO	UniProtKB:P54645	F	AMPK-activated protein kinase beta-2 subunit		protein	taxon:9796	20090110	LB
	UniProtKB	Q2LGF6			GO:0005524	ATP binding	UniProtKB:Q2LGF6	ISO	UniProtKB:P54645	F	AMPK-activated protein kinase beta-2 subunit		protein	taxon:9796	20090110	LB
	UniProtKB	Q2LGF6			GO:0031588	AMP-activated protein kinase complex	UniProtKB:Q2LGF6	ISO	UniProtKB:P54645	C	AMPK-activated protein kinase beta-2 subunit		protein	taxon:9796	20090110	LB
	UniProtKB	Q2LGF6			GO:0043234	protein complex	UniProtKB:Q2LGF6	ISO	UniProtKB:P54645	C	AMPK-activated protein kinase beta-2 subunit		protein	taxon:9796	20090110	LB
	UniProtKB	Q2LGF6			GO:0006468	protein amino acid phosphorylation	UniProtKB:Q2LGF6	ISO	UniProtKB:P54645	P	AMPK-activated protein kinase beta-2 subunit		protein	taxon:9796	20090110	LB
	UniProtKB	Q2LGF6			GO:0046326	positive regulation of glucose import	UniProtKB:Q2LGF6	ISO	UniProtKB:P54645	P	AMPK-activated protein kinase beta-2 subunit		protein	taxon:9796	20090110	LB
	UniProtKB	Q2LGF6			GO:0046321	positive regulation of fatty acid oxidation	UniProtKB:Q2LGF6	ISO	UniProtKB:P54645	P	AMPK-activated protein kinase beta-2 subunit		protein	taxon:9796	20090110	LB
	UniProtKB	Q2LGF6			GO:0045722	positive regulation of gluconeogenesis	UniProtKB:Q2LGF6	ISO	UniProtKB:P54645	P	AMPK-activated protein kinase beta-2 subunit		protein	taxon:9796	20090110	LB
	UniProtKB	Q2LGF6			GO:0017148	negative regulation of translation	UniProtKB:Q2LGF6	ISO	UniProtKB:P54645	P	AMPK-activated protein kinase beta-2 subunit		protein	taxon:9796	20090110	LB
	UniProtKB	Q2LGF6			GO:0042557	eukaryotic elongation factor-2 kinase activator activity	UniProtKB:Q2LGF6	ISO	UniProtKB:P54645	F	AMPK-activated protein kinase beta-2 subunit		protein	taxon:9796	20090110	LB
	UniProtKB	Q2LGG0			GO:0046318	negative regulation of glucosylceramide biosynthetic process	UniProtKB:Q2LGG0	ISO	UniProtKB:Q13131	P	AMPK-activated protein kinase alpha-1 subunit		protein	taxon:9796	20090110	LB
	UniProtKB	Q2LGG0			GO:0045768	positive regulation of anti-apoptosis	UniProtKB:Q2LGG0	ISO	UniProtKB:Q13131	P	AMPK-activated protein kinase alpha-1 subunit		protein	taxon:9796	20090110	LB
	UniProtKB	Q2LGG0			GO:0000187	activation of MAPK activity	UniProtKB:Q2LGG0	ISO	UniProtKB:Q13131	P	AMPK-activated protein kinase alpha-1 subunit		protein	taxon:9796	20090110	LB
	UniProtKB	Q2LGG0			GO:0001666	response to hypoxia	UniProtKB:Q2LGG0	ISO	UniProtKB:Q13131	P	AMPK-activated protein kinase alpha-1 subunit		protein	taxon:9796	20090110	LB
	UniProtKB	Q2LGG0			GO:0045542	positive regulation of cholesterol biosynthetic process	UniProtKB:Q2LGG0	ISO	UniProtKB:Q13131	P	AMPK-activated protein kinase alpha-1 subunit		protein	taxon:9796	20090110	LB
	UniProtKB	Q2LGG0			GO:0006468	protein amino acid phosphorylation	UniProtKB:Q2LGG0	ISO	UniProtKB:Q13131	P	AMPK-activated protein kinase alpha-1 subunit		protein	taxon:9796	20090110	LB
	UniProtKB	Q2LGG0			GO:0007165	signal transduction	UniProtKB:Q2LGG0	ISO	UniProtKB:Q13131	P	AMPK-activated protein kinase alpha-1 subunit		protein	taxon:9796	20090110	LB
	UniProtKB	Q2LGG0			GO:0004691	cAMP-dependent protein kinase activity	UniProtKB:Q2LGG0	ISO	UniProtKB:Q13131	F	AMPK-activated protein kinase alpha-1 subunit		protein	taxon:9796	20090110	LB
	UniProtKB	Q2LGG0			GO:0005515	protein binding	UniProtKB:Q2LGG0	ISO	UniProtKB:Q13131	F	AMPK-activated protein kinase alpha-1 subunit		protein	taxon:9796	20090110	LB
	UniProtKB	Q2LGG0			GO:0004672	protein kinase activity	UniProtKB:Q2LGG0	ISO	UniProtKB:Q13131	F	AMPK-activated protein kinase alpha-1 subunit		protein	taxon:9796	20090110	LB
	UniProtKB	Q2LGG0			GO:0005515	protein binding	UniProtKB:Q2LGG0	ISO	UniProtKB:Q13131	F	AMPK-activated protein kinase alpha-1 subunit		protein	taxon:9796	20090110	LB
	UniProtKB	Q2LGG0			GO:0005622	intracellular	UniProtKB:Q2LGG0	ISO	UniProtKB:Q13131	C	AMPK-activated protein kinase alpha-1 subunit		protein	taxon:9796	20090110	LB
	UniProtKB	Q2QLB1	CAV2		GO:0016050	vesicle organization	UniProtKB:Q2QLB1	ISO	UniProtKB:P51636	P	caveolin 2	CAV	protein	taxon:9796	20090110	LB
	UniProtKB	Q2QLB1	CAV2		GO:0006906	vesicle fusion	UniProtKB:Q2QLB1	ISO	UniProtKB:P51636	P	caveolin 2	CAV	protein	taxon:9796	20090110	LB
	UniProtKB	Q2QLB1	CAV2		GO:0048278	vesicle docking	UniProtKB:Q2QLB1	ISO	UniProtKB:P51636	P	caveolin 2	CAV	protein	taxon:9796	20090110	LB
	UniProtKB	Q2QLB1	CAV2		GO:0005515	protein binding	UniProtKB:Q2QLB1	ISO	UniProtKB:P51636	F	caveolin 2	CAV	protein	taxon:9796	20090110	LB
	UniProtKB	Q2QLB1	CAV2		GO:0042803	protein homodimerization activity	UniProtKB:Q2QLB1	ISO	UniProtKB:P51636	F	caveolin 2	CAV	protein	taxon:9796	20090110	LB
	UniProtKB	Q2QLB1	CAV2		GO:0045121	membrane raft	UniProtKB:Q2QLB1	ISO	UniProtKB:P51636	C	caveolin 2	CAV	protein	taxon:9796	20090110	LB
	UniProtKB	Q2QLB1	CAV2		GO:0005901	caveola	UniProtKB:Q2QLB1	ISO	UniProtKB:P51636	C	caveolin 2	CAV	protein	taxon:9796	20090110	LB
	UniProtKB	Q2QLB1	CAV2		GO:0030133	transport vesicle	UniProtKB:Q2QLB1	ISO	UniProtKB:P51636	C	caveolin 2	CAV	protein	taxon:9796	20090110	LB
	UniProtKB	Q2QLB1	CAV2		GO:0048471	perinuclear region of cytoplasm	UniProtKB:Q2QLB1	ISO	UniProtKB:P51636	C	caveolin 2	CAV	protein	taxon:9796	20090110	LB
	UniProtKB	Q2QLB1	CAV2		GO:0005887	integral to plasma membrane	UniProtKB:Q2QLB1	ISO	UniProtKB:P51636	C	caveolin 2	CAV	protein	taxon:9796	20090110	LB
	UniProtKB	Q2QLB1	CAV2		GO:0005886	plasma membrane	UniProtKB:Q2QLB1	ISO	UniProtKB:P51636	C	caveolin 2	CAV	protein	taxon:9796	20090110	LB
	UniProtKB	Q2QLB1	CAV2		GO:0001937	negative regulation of endothelial cell proliferation	UniProtKB:Q2QLB1	ISO	UniProtKB:Q9WVC3	P	caveolin 2	CAV	protein	taxon:9796	20090110	LB
	UniProtKB	Q2QLB1	CAV2		GO:0006897	endocytosis	UniProtKB:Q2QLB1	ISO	UniProtKB:Q9WVC3	P	caveolin 2	CAV	protein	taxon:9796	20090110	LB
	UniProtKB	Q2QLB1	CAV2		GO:0007005	mitochondrion organization	UniProtKB:Q2QLB1	ISO	UniProtKB:Q9WVC3	P	caveolin 2	CAV	protein	taxon:9796	20090110	LB
	UniProtKB	Q2QLB1	CAV2		GO:0007029	endoplasmic reticulum organization	UniProtKB:Q2QLB1	ISO	UniProtKB:Q9WVC3	P	caveolin 2	CAV	protein	taxon:9796	20090110	LB
	UniProtKB	Q2QLB1	CAV2		GO:0008285	negative regulation of cell proliferation	UniProtKB:Q2QLB1	ISO	UniProtKB:Q9WVC3	P	caveolin 2	CAV	protein	taxon:9796	20090110	LB
	UniProtKB	Q2QLB1	CAV2		GO:0048741	skeletal muscle fiber development	UniProtKB:Q2QLB1	ISO	UniProtKB:Q9WVC3	P	caveolin 2	CAV	protein	taxon:9796	20090110	LB
	UniProtKB	Q2QLB1	CAV2		GO:0051259	protein oligomerization	UniProtKB:Q2QLB1	ISO	UniProtKB:Q9WVC3	P	caveolin 2	CAV	protein	taxon:9796	20090110	LB
	UniProtKB	Q2QLB1	CAV2		GO:0005886	plasma membrane	UniProtKB:Q2QLB1	ISO	UniProtKB:Q9WVC3	C	caveolin 2	CAV	protein	taxon:9796	20090110	LB
	UniProtKB	Q2QLB1	CAV2		GO:0005901	caveola	UniProtKB:Q2QLB1	ISO	UniProtKB:Q9WVC3	C	caveolin 2	CAV	protein	taxon:9796	20090110	LB
	UniProtKB	Q3S4D6			GO:0030149	sphingolipid catabolic process	UniProtKB:Q3S4D6	ISO	UniProtKB:P17900	P	GM2 activator protein		protein	taxon:9796	20090110	LB
	UniProtKB	Q3S4D6			GO:0019377	glycolipid catabolic process	UniProtKB:Q3S4D6	ISO	UniProtKB:P17900	P	GM2 activator protein		protein	taxon:9796	20090110	LB
	UniProtKB	Q3S4D6			GO:0030290	sphingolipid activator protein activity	UniProtKB:Q3S4D6	ISO	UniProtKB:P17900	F	GM2 activator protein		protein	taxon:9796	20090110	LB
	UniProtKB	Q3S4D6			GO:0005764	lysosome	UniProtKB:Q3S4D6	ISO	UniProtKB:P17900	C	GM2 activator protein		protein	taxon:9796	20090110	LB
	UniProtKB	Q5D4S1	KIT		GO:0007165	signal transduction	UniProtKB:Q5D4S1	ISO	UniProtKB:P10721	P	v-kit Hardy-Zuckerman 4 feline sarcoma viral oncogene homolog	PBT|CD117|SCFR|C-Kit	protein	taxon:9796	20090110	LB
	UniProtKB	Q5D4S1	KIT		GO:0004713	protein tyrosine kinase activity	UniProtKB:Q5D4S1	ISO	UniProtKB:P10721	F	v-kit Hardy-Zuckerman 4 feline sarcoma viral oncogene homolog	PBT|CD117|SCFR|C-Kit	protein	taxon:9796	20090110	LB
	UniProtKB	Q5D4S1	KIT		GO:0004716	receptor signaling protein tyrosine kinase activity	UniProtKB:Q5D4S1	ISO	UniProtKB:P10721	F	v-kit Hardy-Zuckerman 4 feline sarcoma viral oncogene homolog	PBT|CD117|SCFR|C-Kit	protein	taxon:9796	20090110	LB
	UniProtKB	Q5D4S1	KIT		GO:0005515	protein binding	UniProtKB:Q5D4S1	ISO	UniProtKB:P10721	F	v-kit Hardy-Zuckerman 4 feline sarcoma viral oncogene homolog	PBT|CD117|SCFR|C-Kit	protein	taxon:9796	20090110	LB
	UniProtKB	Q5D4S1	KIT		GO:0005634	nucleus	UniProtKB:Q5D4S1	ISO	UniProtKB:P10721	C	v-kit Hardy-Zuckerman 4 feline sarcoma viral oncogene homolog	PBT|CD117|SCFR|C-Kit	protein	taxon:9796	20090110	LB
	UniProtKB	Q5D4S1	KIT		GO:0005737	cytoplasm	UniProtKB:Q5D4S1	ISO	UniProtKB:P10721	C	v-kit Hardy-Zuckerman 4 feline sarcoma viral oncogene homolog	PBT|CD117|SCFR|C-Kit	protein	taxon:9796	20090110	LB
	UniProtKB	Q5D4S1	KIT		GO:0005886	plasma membrane	UniProtKB:Q5D4S1	ISO	UniProtKB:P10721	C	v-kit Hardy-Zuckerman 4 feline sarcoma viral oncogene homolog	PBT|CD117|SCFR|C-Kit	protein	taxon:9796	20090110	LB
	UniProtKB	Q5D4S1	KIT		GO:0005615	extracellular space	UniProtKB:Q5D4S1	ISO	UniProtKB:P10721	C	v-kit Hardy-Zuckerman 4 feline sarcoma viral oncogene homolog	PBT|CD117|SCFR|C-Kit	protein	taxon:9796	20090110	LB
	UniProtKB	Q5NU31	MAOB		GO:0009055	electron carrier activity	UniProtKB:Q5NU31	ISO	UniProtKB:P27338	F	monoamine oxidase B		protein	taxon:9796	20090110	LB
	UniProtKB	Q5NU31	MAOB		GO:0005740	mitochondrial envelope	UniProtKB:Q5NU31	ISO	UniProtKB:P27338	C	monoamine oxidase B		protein	taxon:9796	20090110	LB
	UniProtKB	Q68Y62	CPT1A		GO:0006635	fatty acid beta-oxidation	UniProtKB:Q68Y62	ISO	UniProtKB:P50416	P	carnitine palmitoyltransferase 1A (liver)	CPT1|CPT1-L|L-CPT1	protein	taxon:9796	20090110	LB
	UniProtKB	Q68Y62	CPT1A		GO:0004095	carnitine O-palmitoyltransferase activity	UniProtKB:Q68Y62	ISO	UniProtKB:P50416	F	carnitine palmitoyltransferase 1A (liver)	CPT1|CPT1-L|L-CPT1	protein	taxon:9796	20090110	LB
	UniProtKB	Q68Y62	CPT1A		GO:0005739	mitochondrion	UniProtKB:Q68Y62	ISO	UniProtKB:P50416	C	carnitine palmitoyltransferase 1A (liver)	CPT1|CPT1-L|L-CPT1	protein	taxon:9796	20090110	LB
	UniProtKB	Q68Y62	CPT1A		GO:0005739	mitochondrion	UniProtKB:Q68Y62	ISO	UniProtKB:P97742	C	carnitine palmitoyltransferase 1A (liver)	CPT1|CPT1-L|L-CPT1	protein	taxon:9796	20090110	LB
	UniProtKB	Q68Y62	CPT1A		GO:0005743	mitochondrial outer membrane	UniProtKB:Q68Y62	ISO	UniProtKB:P97742	C	carnitine palmitoyltransferase 1A (liver)	CPT1|CPT1-L|L-CPT1	protein	taxon:9796	20090110	LB
	UniProtKB	Q6T752	TLR2		GO:0006917	induction of apoptosis	UniProtKB:Q6T752	ISO	UniProtKB:O60603	P	toll-like receptor 2	TIL4|CD282	protein	taxon:9796	20090110	LB
	UniProtKB	Q6T752	TLR2		GO:0007165	signal transduction	UniProtKB:Q6T752	ISO	UniProtKB:O60603	P	toll-like receptor 2	TIL4|CD282	protein	taxon:9796	20090110	LB
	UniProtKB	Q6T752	TLR2		GO:0007249	I-kappaB kinase/NF-kappaB cascade	UniProtKB:Q6T752	ISO	UniProtKB:O60603	P	toll-like receptor 2	TIL4|CD282	protein	taxon:9796	20090110	LB
	UniProtKB	Q6T752	TLR2		GO:0006955	immune response	UniProtKB:Q6T752	ISO	UniProtKB:O60603	P	toll-like receptor 2	TIL4|CD282	protein	taxon:9796	20090110	LB
	UniProtKB	Q6T752	TLR2		GO:0004872	receptor activity	UniProtKB:Q6T752	ISO	UniProtKB:O60603	F	toll-like receptor 2	TIL4|CD282	protein	taxon:9796	20090110	LB
	UniProtKB	Q6T752	TLR2		GO:0005515	protein binding	UniProtKB:Q6T752	ISO	UniProtKB:O60603	F	toll-like receptor 2	TIL4|CD282	protein	taxon:9796	20090110	LB
	UniProtKB	Q6T752	TLR2		GO:0008329	pattern recognition receptor activity	UniProtKB:Q6T752	ISO	UniProtKB:O60603	F	toll-like receptor 2	TIL4|CD282	protein	taxon:9796	20090110	LB
	UniProtKB	Q6T752	TLR2		GO:0042834	peptidoglycan binding	UniProtKB:Q6T752	ISO	UniProtKB:O60603	F	toll-like receptor 2	TIL4|CD282	protein	taxon:9796	20090110	LB
	UniProtKB	Q6T752	TLR2		GO:0001875	lipopolysaccharide receptor activity	UniProtKB:Q6T752	ISO	UniProtKB:O60603	F	toll-like receptor 2	TIL4|CD282	protein	taxon:9796	20090110	LB
	UniProtKB	Q6T752	TLR2		GO:0051076	Gram-positive bacterial binding	UniProtKB:Q6T752	ISO	UniProtKB:O60603	F	toll-like receptor 2	TIL4|CD282	protein	taxon:9796	20090110	LB
	UniProtKB	Q6T752	TLR2		GO:0005886	plasma membrane	UniProtKB:Q6T752	ISO	UniProtKB:O60603	C	toll-like receptor 2	TIL4|CD282	protein	taxon:9796	20090110	LB
	UniProtKB	Q6T752	TLR2		GO:0005887	integral to plasma membrane	UniProtKB:Q6T752	ISO	UniProtKB:O60603	C	toll-like receptor 2	TIL4|CD282	protein	taxon:9796	20090110	LB
	UniProtKB	Q6T752	TLR2		GO:0009986	cell surface	UniProtKB:Q6T752	ISO	UniProtKB:O60603	C	toll-like receptor 2	TIL4|CD282	protein	taxon:9796	20090110	LB
	UniProtKB	Q6V7H3			GO:0008150	biological_process	UniProtKB:Q6V7H3	ISO	UniProtKB:Q4L180	P	Downregulated in ovarian cancer 1-myosin-like protein		protein	taxon:9796	20090110	LB
	UniProtKB	Q6V7H3			GO:0003674	molecular_function	UniProtKB:Q6V7H3	ISO	UniProtKB:Q4L180	F	Downregulated in ovarian cancer 1-myosin-like protein		protein	taxon:9796	20090110	LB
	UniProtKB	Q6V7H3			GO:0016459	myosin complex	UniProtKB:Q6V7H3	ISO	UniProtKB:Q4L180	C	Downregulated in ovarian cancer 1-myosin-like protein		protein	taxon:9796	20090110	LB
	UniProtKB	Q7YS54	DFNA5		GO:0007605	sensory perception of sound	UniProtKB:Q7YS54	ISO	UniProtKB:O60443	P	deafness, autosomal dominant 5	ICERE-1	protein	taxon:9796	20090110	LB
	UniProtKB	Q7YS54	DFNA5		GO:0060113	inner ear receptor cell differentiation	UniProtKB:Q7YS54	ISO	UniProtKB:Q9Z2D3	P	deafness, autosomal dominant 5	ICERE-1	protein	taxon:9796	20090110	LB
	UniProtKB	Q863Y9	SLC2A5		GO:0015755	fructose transport	UniProtKB:Q863Y9	ISO	UniProtKB:P22732	P	solute carrier family 2 (facilitated glucose/fructose transporter), member 5	GLUT5	protein	taxon:9796	20090110	LB
	UniProtKB	Q863Y9	SLC2A5		GO:0005975	carbohydrate metabolic process	UniProtKB:Q863Y9	ISO	UniProtKB:P22732	P	solute carrier family 2 (facilitated glucose/fructose transporter), member 5	GLUT5	protein	taxon:9796	20090110	LB
	UniProtKB	Q863Y9	SLC2A5		GO:0015758	glucose transport	UniProtKB:Q863Y9	ISO	UniProtKB:P22732	P	solute carrier family 2 (facilitated glucose/fructose transporter), member 5	GLUT5	protein	taxon:9796	20090110	LB
	UniProtKB	Q863Y9	SLC2A5		GO:0005353	fructose transmembrane transporter activity	UniProtKB:Q863Y9	ISO	UniProtKB:P22732	F	solute carrier family 2 (facilitated glucose/fructose transporter), member 5	GLUT5	protein	taxon:9796	20090110	LB
	UniProtKB	Q863Y9	SLC2A5		GO:0005355	glucose transmembrane transporter activity	UniProtKB:Q863Y9	ISO	UniProtKB:P22732	F	solute carrier family 2 (facilitated glucose/fructose transporter), member 5	GLUT5	protein	taxon:9796	20090110	LB
	UniProtKB	Q863Y9	SLC2A5		GO:0005886	plasma membrane	UniProtKB:Q863Y9	ISO	UniProtKB:P22732	C	solute carrier family 2 (facilitated glucose/fructose transporter), member 5	GLUT5	protein	taxon:9796	20090110	LB
	UniProtKB	Q8HZJ3			GO:0005887	integral to plasma membrane	UniProtKB:Q8HZJ3	ISO	UniProtKB:Q92819	C	Hyaluronan synthase 2		protein	taxon:9796	20090110	LB
	UniProtKB	Q8HZJ3			GO:0016021	integral to membrane	UniProtKB:Q8HZJ3	ISO	UniProtKB:Q92819	C	Hyaluronan synthase 2		protein	taxon:9796	20090110	LB
	UniProtKB	Q8MKD9	LITAF		GO:0043123	positive regulation of I-kappaB kinase/NF-kappaB cascade	UniProtKB:Q8MKD9	ISO	UniProtKB:Q99732	P	lipopolysaccharide-induced TNF factor	PIG7|SIMPLE|FLJ38636|TP53I7	protein	taxon:9796	20090110	LB
	UniProtKB	Q8MKD9	LITAF		GO:0006357	regulation of transcription from RNA polymerase II promoter	UniProtKB:Q8MKD9	ISO	UniProtKB:Q99732	P	lipopolysaccharide-induced TNF factor	PIG7|SIMPLE|FLJ38636|TP53I7	protein	taxon:9796	20090110	LB
	UniProtKB	Q8MKD9	LITAF		GO:0050699	WW domain binding	UniProtKB:Q8MKD9	ISO	UniProtKB:Q99732	F	lipopolysaccharide-induced TNF factor	PIG7|SIMPLE|FLJ38636|TP53I7	protein	taxon:9796	20090110	LB
	UniProtKB	Q8MKD9	LITAF		GO:0004871	signal transducer activity	UniProtKB:Q8MKD9	ISO	UniProtKB:Q99732	F	lipopolysaccharide-induced TNF factor	PIG7|SIMPLE|FLJ38636|TP53I7	protein	taxon:9796	20090110	LB
	UniProtKB	Q8MKD9	LITAF		GO:0003702	RNA polymerase II transcription factor activity	UniProtKB:Q8MKD9	ISO	UniProtKB:Q99732	F	lipopolysaccharide-induced TNF factor	PIG7|SIMPLE|FLJ38636|TP53I7	protein	taxon:9796	20090110	LB
	UniProtKB	Q8MKD9	LITAF		GO:0005794	Golgi apparatus	UniProtKB:Q8MKD9	ISO	UniProtKB:Q99732	C	lipopolysaccharide-induced TNF factor	PIG7|SIMPLE|FLJ38636|TP53I7	protein	taxon:9796	20090110	LB
	UniProtKB	Q8MKD9	LITAF		GO:0005813	centrosome	UniProtKB:Q8MKD9	ISO	UniProtKB:Q99732	C	lipopolysaccharide-induced TNF factor	PIG7|SIMPLE|FLJ38636|TP53I7	protein	taxon:9796	20090110	LB
	UniProtKB	Q8MKD9	LITAF		GO:0043231	intracellular membrane-bounded organelle	UniProtKB:Q8MKD9	ISO	UniProtKB:Q99732	C	lipopolysaccharide-induced TNF factor	PIG7|SIMPLE|FLJ38636|TP53I7	protein	taxon:9796	20090110	LB
	UniProtKB	Q8MKE0	CSF3		GO:0008284	positive regulation of cell proliferation	UniProtKB:Q8MKE0	ISO	UniProtKB:P09919	P	colony stimulating factor 3 (granulocyte)	GCSF|G-CSF|MGC45931	protein	taxon:9796	20090110	LB
	UniProtKB	Q8MKE0	CSF3		GO:0007275	multicellular organismal development	UniProtKB:Q8MKE0	ISO	UniProtKB:P09919	P	colony stimulating factor 3 (granulocyte)	GCSF|G-CSF|MGC45931	protein	taxon:9796	20090110	LB
	UniProtKB	Q8MKE0	CSF3		GO:0019221	cytokine-mediated signaling pathway	UniProtKB:Q8MKE0	ISO	UniProtKB:P09919	P	colony stimulating factor 3 (granulocyte)	GCSF|G-CSF|MGC45931	protein	taxon:9796	20090110	LB
	UniProtKB	Q8MKE0	CSF3		GO:0030851	granulocyte differentiation	UniProtKB:Q8MKE0	ISO	UniProtKB:P09919	P	colony stimulating factor 3 (granulocyte)	GCSF|G-CSF|MGC45931	protein	taxon:9796	20090110	LB
	UniProtKB	Q8MKE0	CSF3		GO:0005130	granulocyte colony-stimulating factor receptor binding	UniProtKB:Q8MKE0	ISO	UniProtKB:P09919	F	colony stimulating factor 3 (granulocyte)	GCSF|G-CSF|MGC45931	protein	taxon:9796	20090110	LB
	UniProtKB	Q8MKE0	CSF3		GO:0005125	cytokine activity	UniProtKB:Q8MKE0	ISO	UniProtKB:P09919	F	colony stimulating factor 3 (granulocyte)	GCSF|G-CSF|MGC45931	protein	taxon:9796	20090110	LB
	UniProtKB	Q8MKE0	CSF3		GO:0019899	enzyme binding	UniProtKB:Q8MKE0	ISO	UniProtKB:P09919	F	colony stimulating factor 3 (granulocyte)	GCSF|G-CSF|MGC45931	protein	taxon:9796	20090110	LB
	UniProtKB	Q8MKE0	CSF3		GO:0005615	extracellular space	UniProtKB:Q8MKE0	ISO	UniProtKB:P09919	C	colony stimulating factor 3 (granulocyte)	GCSF|G-CSF|MGC45931	protein	taxon:9796	20090110	LB
	UniProtKB	Q8MKE0	CSF3		GO:0005856	cytoskeleton	UniProtKB:Q8MKE0	ISO	UniProtKB:P09919	C	colony stimulating factor 3 (granulocyte)	GCSF|G-CSF|MGC45931	protein	taxon:9796	20090110	LB
	UniProtKB	Q8MKE0	CSF3		GO:0005737	cytoplasm	UniProtKB:Q8MKE0	ISO	UniProtKB:P09919	C	colony stimulating factor 3 (granulocyte)	GCSF|G-CSF|MGC45931	protein	taxon:9796	20090110	LB
	UniProtKB	Q8SPR1			GO:0005615	extracellular space	UniProtKB:Q8SPR1	ISO	UniProtKB:P02661	C	Alpha s1 casein		protein	taxon:9796	20090110	LB
	UniProtKB	Q95M14	TNMD		GO:0009986	cell surface	UniProtKB:Q95M14	ISO	UniProtKB:Q9ESC2	C	tenomodulin	myodulin|ChM1L|tendin|TEM|BRICD4	protein	taxon:9796	20090110	LB
	UniProtKB	Q9BG80	COMP		GO:0001501	skeletal system development	UniProtKB:Q9BG80	ISO	UniProtKB:P49747	P	cartilage oligomeric matrix protein	PSACH|EDM1|EPD1|MED|THBS5	protein	taxon:9796	20090110	LB
	UniProtKB	Q9BG80	COMP		GO:0009887	organ morphogenesis	UniProtKB:Q9BG80	ISO	UniProtKB:P49747	P	cartilage oligomeric matrix protein	PSACH|EDM1|EPD1|MED|THBS5	protein	taxon:9796	20090110	LB
	UniProtKB	Q9BG80	COMP		GO:0005201	extracellular matrix structural constituent	UniProtKB:Q9BG80	ISO	UniProtKB:P49747	F	cartilage oligomeric matrix protein	PSACH|EDM1|EPD1|MED|THBS5	protein	taxon:9796	20090110	LB
	UniProtKB	Q9BG80	COMP		GO:0005509	calcium ion binding	UniProtKB:Q9BG80	ISO	UniProtKB:P49747	F	cartilage oligomeric matrix protein	PSACH|EDM1|EPD1|MED|THBS5	protein	taxon:9796	20090110	LB
	UniProtKB	Q9BG80	COMP		GO:0005578	proteinaceous extracellular matrix	UniProtKB:Q9BG80	ISO	UniProtKB:P49747	C	cartilage oligomeric matrix protein	PSACH|EDM1|EPD1|MED|THBS5	protein	taxon:9796	20090110	LB
	UniProtKB	Q9GKK3	CSN2		GO:0006816	calcium ion transport	UniProtKB:Q9GKK3	ISO	UniProtKB:P05814	P	casein beta	CASB	protein	taxon:9796	20090110	LB
	UniProtKB	Q9GKK3	CSN2		GO:0004857	enzyme inhibitor activity	UniProtKB:Q9GKK3	ISO	UniProtKB:P05814	F	casein beta	CASB	protein	taxon:9796	20090110	LB
	UniProtKB	Q9GKK3	CSN2		GO:0005509	calcium ion binding	UniProtKB:Q9GKK3	ISO	UniProtKB:P05814	F	casein beta	CASB	protein	taxon:9796	20090110	LB
	UniProtKB	Q9GKR0	VEGFA		GO:0002687	positive regulation of leukocyte migration	UniProtKB:Q9GKR0	ISO	UniProtKB:P15692	P	vascular endothelial growth factor A	VEGF|VEGF-A|VPF	protein	taxon:9796	20090110	LB
	UniProtKB	Q9GKR0	VEGFA		GO:0051272	positive regulation of cell motion	UniProtKB:Q9GKR0	ISO	UniProtKB:P15692	P	vascular endothelial growth factor A	VEGF|VEGF-A|VPF	protein	taxon:9796	20090110	LB
	UniProtKB	Q9GKR0	VEGFA		GO:0008360	regulation of cell shape	UniProtKB:Q9GKR0	ISO	UniProtKB:P15692	P	vascular endothelial growth factor A	VEGF|VEGF-A|VPF	protein	taxon:9796	20090110	LB
	UniProtKB	Q9GKR0	VEGFA		GO:0043536	positive regulation of blood vessel endothelial cell migration	UniProtKB:Q9GKR0	ISO	UniProtKB:P15692	P	vascular endothelial growth factor A	VEGF|VEGF-A|VPF	protein	taxon:9796	20090110	LB
	UniProtKB	Q9GKR0	VEGFA		GO:0001938	positive regulation of endothelial cell proliferation	UniProtKB:Q9GKR0	ISO	UniProtKB:P15692	P	vascular endothelial growth factor A	VEGF|VEGF-A|VPF	protein	taxon:9796	20090110	LB
	UniProtKB	Q9GKR0	VEGFA		GO:0030949	positive regulation of vascular endothelial growth factor receptor signaling pathway	UniProtKB:Q9GKR0	ISO	UniProtKB:P15692	P	vascular endothelial growth factor A	VEGF|VEGF-A|VPF	protein	taxon:9796	20090110	LB
	UniProtKB	Q9GKR0	VEGFA		GO:0008284	positive regulation of cell proliferation	UniProtKB:Q9GKR0	ISO	UniProtKB:P15692	P	vascular endothelial growth factor A	VEGF|VEGF-A|VPF	protein	taxon:9796	20090110	LB
	UniProtKB	Q9GKR0	VEGFA		GO:0050927	positive regulation of positive chemotaxis	UniProtKB:Q9GKR0	ISO	UniProtKB:P15692	P	vascular endothelial growth factor A	VEGF|VEGF-A|VPF	protein	taxon:9796	20090110	LB
	UniProtKB	Q9GKR0	VEGFA		GO:0030335	positive regulation of cell migration	UniProtKB:Q9GKR0	ISO	UniProtKB:P15692	P	vascular endothelial growth factor A	VEGF|VEGF-A|VPF	protein	taxon:9796	20090110	LB
	UniProtKB	Q9GKR0	VEGFA		GO:0048008	positive regulation of cell migration	UniProtKB:Q9GKR0	ISO	UniProtKB:P15692	P	vascular endothelial growth factor A	VEGF|VEGF-A|VPF	protein	taxon:9796	20090110	LB
	UniProtKB	Q9GKR0	VEGFA		GO:0001525	angiogenesis	UniProtKB:Q9GKR0	ISO	UniProtKB:P15692	P	vascular endothelial growth factor A	VEGF|VEGF-A|VPF	protein	taxon:9796	20090110	LB
	UniProtKB	Q9GKR0	VEGFA		GO:0001570	vasculogenesis	UniProtKB:Q9GKR0	ISO	UniProtKB:P15692	P	vascular endothelial growth factor A	VEGF|VEGF-A|VPF	protein	taxon:9796	20090110	LB
	UniProtKB	Q9GKR0	VEGFA		GO:0043066	negative regulation of apoptosis	UniProtKB:Q9GKR0	ISO	UniProtKB:P15692	P	vascular endothelial growth factor A	VEGF|VEGF-A|VPF	protein	taxon:9796	20090110	LB
	UniProtKB	Q9GKR0	VEGFA		GO:0050930	induction of positive chemotaxis	UniProtKB:Q9GKR0	ISO	UniProtKB:P15692	P	vascular endothelial growth factor A	VEGF|VEGF-A|VPF	protein	taxon:9796	20090110	LB
	UniProtKB	Q9GKR0	VEGFA		GO:0007399	nervous system development	UniProtKB:Q9GKR0	ISO	UniProtKB:P15692	P	vascular endothelial growth factor A	VEGF|VEGF-A|VPF	protein	taxon:9796	20090110	LB
	UniProtKB	Q9GKR0	VEGFA		GO:0001666	response to hypoxia	UniProtKB:Q9GKR0	ISO	UniProtKB:P15692	P	vascular endothelial growth factor A	VEGF|VEGF-A|VPF	protein	taxon:9796	20090110	LB
	UniProtKB	Q9GKR0	VEGFA		GO:0008083	growth factor activity growth factor activity	UniProtKB:Q9GKR0	ISO	UniProtKB:P15692	F	vascular endothelial growth factor A	VEGF|VEGF-A|VPF	protein	taxon:9796	20090110	LB
	UniProtKB	Q9GKR0	VEGFA		GO:0001968	fibronectin binding	UniProtKB:Q9GKR0	ISO	UniProtKB:P15692	F	vascular endothelial growth factor A	VEGF|VEGF-A|VPF	protein	taxon:9796	20090110	LB
	UniProtKB	Q9GKR0	VEGFA		GO:0043184	vascular endothelial growth factor receptor 2 binding	UniProtKB:Q9GKR0	ISO	UniProtKB:P15692	F	vascular endothelial growth factor A	VEGF|VEGF-A|VPF	protein	taxon:9796	20090110	LB
	UniProtKB	Q9GKR0	VEGFA		GO:0043183	vascular endothelial growth factor receptor 1 binding	UniProtKB:Q9GKR0	ISO	UniProtKB:P15692	F	vascular endothelial growth factor A	VEGF|VEGF-A|VPF	protein	taxon:9796	20090110	LB
	UniProtKB	Q9GKR0	VEGFA		GO:0005161	platelet-derived growth factor receptor binding	UniProtKB:Q9GKR0	ISO	UniProtKB:P15692	F	vascular endothelial growth factor A	VEGF|VEGF-A|VPF	protein	taxon:9796	20090110	LB
	UniProtKB	Q9GKR0	VEGFA		GO:0043498	cell surface binding	UniProtKB:Q9GKR0	ISO	UniProtKB:P15692	F	vascular endothelial growth factor A	VEGF|VEGF-A|VPF	protein	taxon:9796	20090110	LB
	UniProtKB	Q9GKR0	VEGFA		GO:0008201	heparin binding	UniProtKB:Q9GKR0	ISO	UniProtKB:P15692	F	vascular endothelial growth factor A	VEGF|VEGF-A|VPF	protein	taxon:9796	20090110	LB
	UniProtKB	Q9GKR0	VEGFA		GO:0005615	extracellular space	UniProtKB:Q9GKR0	ISO	UniProtKB:P15692	C	vascular endothelial growth factor A	VEGF|VEGF-A|VPF	protein	taxon:9796	20090110	LB
	UniProtKB	Q9GKR0	VEGFA		GO:0009986	cell surface binding	UniProtKB:Q9GKR0	ISO	UniProtKB:P15692	C	vascular endothelial growth factor A	VEGF|VEGF-A|VPF	protein	taxon:9796	20090110	LB
	UniProtKB	Q9GKR0	VEGFA		GO:0005578	proteinaceous extracellular matrix	UniProtKB:Q9GKR0	ISO	UniProtKB:P15692	C	vascular endothelial growth factor A	VEGF|VEGF-A|VPF	protein	taxon:9796	20090110	LB
	UniProtKB	Q9GKR0	VEGFA		GO:0005615	extracellular space	UniProtKB:Q9GKR0	ISO	UniProtKB:P15692	C	vascular endothelial growth factor A	VEGF|VEGF-A|VPF	protein	taxon:9796	20090110	LB
	UniProtKB	Q9GKR0	VEGFA		GO:0005576	extracellular region	UniProtKB:Q9GKR0	ISO	UniProtKB:P15692	C	vascular endothelial growth factor A	VEGF|VEGF-A|VPF	protein	taxon:9796	20090110	LB
	UniProtKB	Q9GKR0	VEGFA		GO:0031093	platelet alpha granule lumen	UniProtKB:Q9GKR0	ISO	UniProtKB:P15692	C	vascular endothelial growth factor A	VEGF|VEGF-A|VPF	protein	taxon:9796	20090110	LB
	UniProtKB	Q9GKR0	VEGFA		GO:0007399	nervous system development	UniProtKB:Q9GKR0	ISO	UniProtKB:P16612	P	vascular endothelial growth factor A	VEGF|VEGF-A|VPF	protein	taxon:9796	20090110	LB
	UniProtKB	Q9GKR0	VEGFA		GO:0001525	angiogenesis	UniProtKB:Q9GKR0	ISO	UniProtKB:Q00731	P	vascular endothelial growth factor A	VEGF|VEGF-A|VPF	protein	taxon:9796	20090110	LB
	UniProtKB	Q9GKR0	VEGFA		GO:0001541	ovarian follicle development	UniProtKB:Q9GKR0	ISO	UniProtKB:Q00731	P	vascular endothelial growth factor A	VEGF|VEGF-A|VPF	protein	taxon:9796	20090110	LB
	UniProtKB	Q9GKR0	VEGFA		GO:0001568	blood vessel development	UniProtKB:Q9GKR0	ISO	UniProtKB:Q00731	P	vascular endothelial growth factor A	VEGF|VEGF-A|VPF	protein	taxon:9796	20090110	LB
	UniProtKB	Q9GKR0	VEGFA		GO:0002053	positive regulation of mesenchymal cell proliferation	UniProtKB:Q9GKR0	ISO	UniProtKB:Q00731	P	vascular endothelial growth factor A	VEGF|VEGF-A|VPF	protein	taxon:9796	20090110	LB
	UniProtKB	Q9GKR0	VEGFA		GO:0001938	positive regulation of endothelial cell proliferation	UniProtKB:Q9GKR0	ISO	UniProtKB:Q00731	P	vascular endothelial growth factor A	VEGF|VEGF-A|VPF	protein	taxon:9796	20090110	LB
	UniProtKB	Q9GKR0	VEGFA		GO:0001569	patterning of blood vessels	UniProtKB:Q9GKR0	ISO	UniProtKB:Q00731	P	vascular endothelial growth factor A	VEGF|VEGF-A|VPF	protein	taxon:9796	20090110	LB
	UniProtKB	Q9GKR0	VEGFA		GO:0050679	positive regulation of epithelial cell proliferation	UniProtKB:Q9GKR0	ISO	UniProtKB:Q00731	P	vascular endothelial growth factor A	VEGF|VEGF-A|VPF	protein	taxon:9796	20090110	LB
	UniProtKB	Q9GKR0	VEGFA		GO:0048754	branching morphogenesis of a tube	UniProtKB:Q9GKR0	ISO	UniProtKB:Q00731	P	vascular endothelial growth factor A	VEGF|VEGF-A|VPF	protein	taxon:9796	20090110	LB
	UniProtKB	Q9GKR0	VEGFA		GO:0048593	camera-type eye morphogenesis	UniProtKB:Q9GKR0	ISO	UniProtKB:Q00731	P	vascular endothelial growth factor A	VEGF|VEGF-A|VPF	protein	taxon:9796	20090110	LB
	UniProtKB	Q9GKR0	VEGFA		GO:0048514	blood vessel morphogenesis	UniProtKB:Q9GKR0	ISO	UniProtKB:Q00731	P	vascular endothelial growth factor A	VEGF|VEGF-A|VPF	protein	taxon:9796	20090110	LB
	UniProtKB	Q9GKR0	VEGFA		GO:0048469	cell maturation	UniProtKB:Q9GKR0	ISO	UniProtKB:Q00731	P	vascular endothelial growth factor A	VEGF|VEGF-A|VPF	protein	taxon:9796	20090110	LB
	UniProtKB	Q9GKR0	VEGFA		GO:0048010	vascular endothelial growth factor receptor signaling pathway	UniProtKB:Q9GKR0	ISO	UniProtKB:Q00731	P	vascular endothelial growth factor A	VEGF|VEGF-A|VPF	protein	taxon:9796	20090110	LB
	UniProtKB	Q9GKR0	VEGFA		GO:0043129	surfactant homeostasis	UniProtKB:Q9GKR0	ISO	UniProtKB:Q00731	P	vascular endothelial growth factor A	VEGF|VEGF-A|VPF	protein	taxon:9796	20090110	LB
	UniProtKB	Q9GKR0	VEGFA		GO:0042462	eye photoreceptor cell development	UniProtKB:Q9GKR0	ISO	UniProtKB:Q00731	P	vascular endothelial growth factor A	VEGF|VEGF-A|VPF	protein	taxon:9796	20090110	LB
	UniProtKB	Q9GKR0	VEGFA		GO:0030855	epithelial cell differentiation	UniProtKB:Q9GKR0	ISO	UniProtKB:Q00731	P	vascular endothelial growth factor A	VEGF|VEGF-A|VPF	protein	taxon:9796	20090110	LB
	UniProtKB	Q9GKR0	VEGFA		GO:0060319	primitive erythrocyte differentiation	UniProtKB:Q9GKR0	ISO	UniProtKB:Q00731	P	vascular endothelial growth factor A	VEGF|VEGF-A|VPF	protein	taxon:9796	20090110	LB
	UniProtKB	Q9GKR0	VEGFA		GO:0030324	lung development	UniProtKB:Q9GKR0	ISO	UniProtKB:Q00731	P	vascular endothelial growth factor A	VEGF|VEGF-A|VPF	protein	taxon:9796	20090110	LB
	UniProtKB	Q9GKR0	VEGFA		GO:0016477	cell migration	UniProtKB:Q9GKR0	ISO	UniProtKB:Q00731	P	vascular endothelial growth factor A	VEGF|VEGF-A|VPF	protein	taxon:9796	20090110	LB
	UniProtKB	Q9GKR0	VEGFA		GO:0008284	positive regulation of cell proliferation	UniProtKB:Q9GKR0	ISO	UniProtKB:Q00731	P	vascular endothelial growth factor A	VEGF|VEGF-A|VPF	protein	taxon:9796	20090110	LB
	UniProtKB	Q9GKR0	VEGFA		GO:0008283	cell proliferation	UniProtKB:Q9GKR0	ISO	UniProtKB:Q00731	P	vascular endothelial growth factor A	VEGF|VEGF-A|VPF	protein	taxon:9796	20090110	LB
	UniProtKB	Q9GKR0	VEGFA		GO:0007498	mesoderm development	UniProtKB:Q9GKR0	ISO	UniProtKB:Q00731	P	vascular endothelial growth factor A	VEGF|VEGF-A|VPF	protein	taxon:9796	20090110	LB
	UniProtKB	Q9GKR0	VEGFA		GO:0006916	anti-apoptosis	UniProtKB:Q9GKR0	ISO	UniProtKB:Q00731	P	vascular endothelial growth factor A	VEGF|VEGF-A|VPF	protein	taxon:9796	20090110	LB
	UniProtKB	Q9GKR0	VEGFA		GO:0005515	protein binding	UniProtKB:Q9GKR0	F	UniProtKB:Q00731	F	vascular endothelial growth factor A	VEGF|VEGF-A|VPF	protein	taxon:9796	20090110	LB
	UniProtKB	Q9GKR0	VEGFA		GO:0005737	cytoplasm	UniProtKB:Q9GKR0	C	UniProtKB:Q00731	C	vascular endothelial growth factor A	VEGF|VEGF-A|VPF	protein	taxon:9796	20090110	LB
	UniProtKB	Q9GKR0	VEGFA		GO:0005615	extracellular space	UniProtKB:Q9GKR0	C	UniProtKB:Q00731	C	vascular endothelial growth factor A	VEGF|VEGF-A|VPF	protein	taxon:9796	20090110	LB
	UniProtKB	Q9MXD5			GO:0043030	regulation of macrophage activation	UniProtKB:Q9MXD5	ISO	UniProtKB:P04233	P	MHC class II associated invariant chain		protein	taxon:9796	20090110	LB
	UniProtKB	Q9MXD5			GO:0008283	cell proliferation	UniProtKB:Q9MXD5	ISO	UniProtKB:P04233	P	MHC class II associated invariant chain		protein	taxon:9796	20090110	LB
	UniProtKB	Q9MXD5			GO:0007165	signal transduction	UniProtKB:Q9MXD5	ISO	UniProtKB:P04233	P	MHC class II associated invariant chain		protein	taxon:9796	20090110	LB
	UniProtKB	Q9MXD5			GO:0043066	negative regulation of apoptosis	UniProtKB:Q9MXD5	ISO	UniProtKB:P04233	P	MHC class II associated invariant chain		protein	taxon:9796	20090110	LB
	UniProtKB	Q9MXD5			GO:0001516	prostaglandin biosynthetic process	UniProtKB:Q9MXD5	ISO	UniProtKB:P04233	P	MHC class II associated invariant chain		protein	taxon:9796	20090110	LB
	UniProtKB	Q9MXD5			GO:0019883	antigen processing and presentation of endogenous antigen	UniProtKB:Q9MXD5	ISO	UniProtKB:P04233	P	MHC class II associated invariant chain		protein	taxon:9796	20090110	LB
	UniProtKB	Q9MXD5			GO:0045058	T cell selection	UniProtKB:Q9MXD5	ISO	UniProtKB:P04233	P	MHC class II associated invariant chain		protein	taxon:9796	20090110	LB
	UniProtKB	Q9MXD5			GO:0019955	cytokine binding	UniProtKB:Q9MXD5	ISO	UniProtKB:P04233	F	MHC class II associated invariant chain		protein	taxon:9796	20090110	LB
	UniProtKB	Q9MXD5			GO:0042802	identical protein binding	UniProtKB:Q9MXD5	ISO	UniProtKB:P04233	F	MHC class II associated invariant chain		protein	taxon:9796	20090110	LB
	UniProtKB	Q9MXD5			GO:0042289	MHC class II protein binding	UniProtKB:Q9MXD5	ISO	UniProtKB:P04233	F	MHC class II associated invariant chain		protein	taxon:9796	20090110	LB
	UniProtKB	Q9MXD5			GO:0016021	integral to membrane	UniProtKB:Q9MXD5	ISO	UniProtKB:P04233	C	MHC class II associated invariant chain		protein	taxon:9796	20090110	LB
	UniProtKB	Q9MXD5			GO:0005622	intracellular	UniProtKB:Q9MXD5	ISO	UniProtKB:P04233	C	MHC class II associated invariant chain		protein	taxon:9796	20090110	LB
	UniProtKB	Q9N2H5	IL1R2		GO:0006955	immune response	UniProtKB:Q9N2H5	ISO	UniProtKB:P27930	P	interleukin 1 receptor, type II	IL1RB|CD121b	protein	taxon:9796	20090110	LB
	UniProtKB	Q9N2H5	IL1R2		GO:0004908	interleukin-1 receptor activity		ISO	UniProtKB:P27930	F	interleukin 1 receptor, type II	IL1RB|CD121b	protein	taxon:9796	20090110	LB
	UniProtKB	Q9XS39	PDC		GO:0007186	G-protein coupled receptor protein signaling pathway	UniProtKB:Q9XS39	ISO	UniProtKB:P20941	P	phosducin	MEKA	protein	taxon:9796	20090110	LB
	UniProtKB	Q9XS39	PDC		GO:0007602	phototransduction	UniProtKB:Q9XS39	ISO	UniProtKB:P20941	P	phosducin	MEKA	protein	taxon:9796	20090110	LB
	UniProtKB	Q9XS39	PDC		GO:0004859	phospholipase inhibitor activity	UniProtKB:Q9XS39	ISO	UniProtKB:P20941	F	phosducin	MEKA	protein	taxon:9796	20090110	LB
	UniProtKB	Q9XS39	PDC		GO:0001750	photoreceptor outer segment	UniProtKB:Q9XS39	ISO	UniProtKB:Q9QW08	C	phosducin	MEKA	protein	taxon:9796	20090110	LB
	UniProtKB	Q9XS39	PDC		GO:0005829	cytosol	UniProtKB:Q9XS39	ISO	UniProtKB:Q9QW08	C	phosducin	MEKA	protein	taxon:9796	20090110	LB
	UniProtKB	Q9XSZ5			GO:0006508	proteolysis	UniProtKB:Q9XSZ5		UniProtKB:P03956	P	matrix metallopeptidase 1 (interstitial collagenase)	CLG	protein	taxon:9797	20090111	LB
	UniProtKB	Q9XSZ5	MMP1		GO:0004222	metalloendopeptidase activity	UniProtKB:Q9XSZ5	ISO	UniProtKB:P03956	F	matrix metallopeptidase 1 (interstitial collagenase)	CLG	protein	taxon:9796	20090110	LB
	UniProtKB	Q9XSZ5	MMP1		GO:0008270	zinc ion binding	UniProtKB:Q9XSZ5	ISO	UniProtKB:P03956	F	matrix metallopeptidase 1 (interstitial collagenase)	CLG	protein	taxon:9796	20090110	LB
	GenBank	NP_001075276			GO:0051000	positive regulation of nitric-oxide synthase activity	GenBank:NP_001075276	ISO	UniProtKB:P06734	P	Fc fragment of IgE, low affinity II, receptor for (CD23)		protein	taxon:9797	20090110	LB
	GenBank	NP_001075276			GO:0051773	positive regulation of nitric-oxide synthase 2 biosynthetic process	GenBank:NP_001075276	ISO	UniProtKB:P06734	P	Fc fragment of IgE, low affinity II, receptor for (CD23)		protein	taxon:9798	20090110	LB
	GenBank	NP_001075276			GO:0051712	positive regulation of killing of cells of another organism	GenBank:NP_001075276	ISO	UniProtKB:P06734	P	Fc fragment of IgE, low affinity II, receptor for (CD23)		protein	taxon:9799	20090110	LB
	GenBank	NP_001075276			GO:0005178	integrin binding	GenBank:NP_001075276	ISO	UniProtKB:P06734	F	Fc fragment of IgE, low affinity II, receptor for (CD23)		protein	taxon:9800	20090110	LB
	GenBank	NP_001075276			GO:0005887	plasma membrane plasma membrane	GenBank:NP_001075276	ISO	UniProtKB:P06734	C	Fc fragment of IgE, low affinity II, receptor for (CD23)		protein	taxon:9801	20090110	LB
